# Supplementary material for: Evolution of blue-flowered species of genus Linum based on high-throughput sequencing of ribosomal RNA genes
Source: BMC Evol Biol. 2017 Dec 28;17(Suppl 2):253. doi: 10.1186/s12862-017-1105-x (PMC5751768; doi:10.1186/s12862-017-1105-x)
Supplement: Supplementary file 2 — Consensus ITS1-5.8S rDNA-ITS2 sequences of the studied flax samples. (TXT 27 kb) [file 12862_2017_1105_MOESM2_ESM.txt]

Table S2. Consensus ITS1 5.8S rDNA�ITS2 sequences of the studied flax samples.

>ang
AAAACCTGCTCGGCAGAATGACCAGCGAACATGTCGTTAAA--TGCGGGGGAGGCCGAAGCTG-GGTGTGCTTCTAGGGCCACCACGCCGAGT----CCTCGCCCGGTGGGGG--CTTTGGCTTAACTGTCAAGTCTCTGCCAA-CAAACTAACAAACCCCGGCACGGAATGTGCCAAGGAATACTCTTAGTGACGATGT-GTCTCGTGCCCATTCACGGCGTGCGGGATGCATTGACCCACCA---CGAATATACA-ATAACGACTCTCGGCAA-CGGATATCTCGGCTCTCGCATCGATGAAGAACGTAGCGAAATGCGATACTTGGTGTGAATTGCAGAATCCCGTGAACCATCGAGTTTTTGAACGCAAGTTGCGCCTGAAGCCATTTGGCTGAGGGCACGTCTGCCTGGGTGTCACACAACGTCGCCCCA-CCCCCA---GGATCTGGGACGGTGCGGATGTTGGCCTCCCGACAG-----CTCGAAAGGGCCACAC-GGCTGGCCGAAATGAAAGTCGTCGGCGAGGGATGCCACGGTGAGCTGTGGTT-GACATGACACTACTATGGTATTGT-AGCCGTGAGCG-GTTCCTTGTCGGCTG-CTAAGT-GATGGACCGAGAGGGGCCT-----------AGGCCTT--TTTAACTA
>usi
AAAACCTGCTCGGCAGAATGACCAGCGAACATGTCGTTAAA--TGCGGGGGAGGCCGAAGCTG-GGTGTGCTTCTAGGGCCACCACGCCGAGT----CCTCGCCCGGTGGGGG--CTTTGGCTTAACTGTCAAGTCTCTGCCAA-CAAACTAACAAACCCCGGCACGGAATGTGCCAAGGAATACTCTTAGTGACGATGT-GTCTCGTGCCCATTCACGGCGTGCGGGATGCATTGACCCACCA---CGAATATACA-ATAACGACTCTCGGCAA-CGGATATCTCGGCTCTCGCATCGATGAAGAACGTAGCGAAATGCGATACTTGGTGTGAATTGCAGAATCCCGTGAACCATCGAGTTTTTGAACGCAAGTTGCGCCTGAAGCCATTTGGCTGAGGGCACGTCTGCCTGGGTGTCACACAACGTCGCCCCA-CCCCCA---GGATCTGGGACGGTGCGGATGTTGGCCTCCCGACAG-----CTCGAAAGGGCCACAC-GGCTGGCCGAAATGAAAGTCGTCGGCGAGGGATGCCACGGTGAGCTGTGGTT-GACATGACACTACTATGGTATTGT-AGCCGTGAGCG-GTTCCTTGTCGGCTG-CTAAGT-GATGGACCGAGAGGGGCCT-----------AGGCCTT--TTTAACTA
>mar
AAAACCTGCTCGGCAGAATGACCAGCGAACTTGTTGTTAAA--TGCGGGGGAGGCCAACGCTG-GGTGTGCT-CTAGGGCCACCACGCCGAGG----CCTCGCTCGGCGGGGG--CTTTGGCTTAACCGTCAAGTCTCTGCCAA-CAAACTAACAAACCCCGGCACGGAATGTGCCAAGGAATACTCTTAGTGACGATGT-GTCTCGTGCCCGGTCACGGCGTGCGGGATGCATTGACCCACCA---CGAATATACA-ATAACGACTCTCGGCAA-CGGATATCTCGGCTCTCGCATCGATGAAGAACGTAGCGAAATGCGATACTTGGTGTGAATTGCAGAATCCCGTGAACCATCGAGTTTTTGAACGCAAGTTGCGCCTGAAGCCATTTGGTCGAGGGCACGTCTGCCTGGGTGTCACACAACGTCGCCCCA-CCCCCCC--AGATCGGGGACGGTGCGGATATTGGCCTCCCGGTAG-----CTCGAAAGAGCCACAC-GGCTGGCCGAAATGAAAGTCGTTGGCAAGGGATGCCACGGTGAGCTGTGGTT-GATATGA---TGCTATGGTCCTGT-AGCCGTGAGCG-GTTCCTTGTCGATTG-CCAAGT-GATGGACCGAGAGGGGCCT-----------AGGCCTT--TTTAACTA
>nar1
AAAACCTGCTCGGCAGAATGACCAGCGAACTTGTTGTTAAA--TGCGGCGG-GGCTGATTCTT-GGTGTGCC-CTTGGGCCACGACGTTGAGG----CCTCGCTTGGTGGGGG--CAT-GGCATAACTGTCAATTCCCTGCCAA-CAAACTAACAAACCCCGGCACGGAATGTGCCAAGGAATACTCTTAGTGATGATGT-GTCCCGTGCCCGGCCACGGTGTGCGGGACGCATTGACCCACAA---CGAATACACA-ATAACGACTCTCGGCAAACGGATATCTCGGCTCTCGCATCGATGAAGAACGTAGCGAAATGCGATACTTGGTGTGAATTGCAGAATCCCGTGAACCATCGAGTTTTTGAACGCAAGTTGCGCCTGAAGCCATTCGGTTGAGGGCACGTCTGCCTGGGTGTCACACAACGTCGCCCAA-CCCCCTGCATATTTGGGGATGGTGCGGATATTGGCCTCCCGAGAG-----CTTGAAGGAGCCACAC-GGCTGGCCGAAATGAAAGTCGTCGGCAAGGGATGCCACGGTAAGCTGTGGTT-GAAATGA---TACTATGGTCTATT-TGCCGTGAGTG-CTCCCTGGTCGTTGG-CAAATT-GATGGACCGAGATGGGCCTTTCGTT-----AGGCCCT--TTTAACTA
>nar2
AAAACCTGCTCGGCAGAATGACCAGCGAACTTGTTGTTAAA--TGTGGCGG-GGCTGATTCTG-GGTGTGCC-CTTGGGCCACGACGTTGAGG----CCTCGCTTGGTGGGGG--CAT-GGCATAACTGTCAATTCCCTGCCAA-CAAACTAACAAACCCCGGCGCGGAATGTGCCAAGGAATACTCTTAGTGATGATGT-GTCCCGTGCCCGGCCACGGTGTGCGGGATGCATTGACCCACAA---CGAATACACA-ATAACGACTCTCGGCAA-CGGATATCTCGGCTCTCGCATCGATGAAGAACGTAGCGAAATGCGATACTTGGTGTGAATTGCAGAATCCCGTGAACCATCGAGTTTTTGAACGCAAGTTGCGCCTGAAGCCATTTGGTTGAGGGCACGTCTGCCTGGGTGTCACACAACGTCGCCCAA-CCCCCTGCATATTTGGGGATGGTGCGGATATTGGCCTCCCGCGAG-----CTTGAAGGAGCCACAC-GGCTGGCCGAAATGAAAGTCGTCGGCAAGGGATGCCACGGTAAGCTGTGGTT-GAAATGA---TACTATGGTCTATT-TGCCGTGAGTG-CTCCCTGGTCGTTGG-CAAAGT-TATGGACCGAGATGGGCCTTTCGTT-----AGGCCCT--TTTAACTA
>gra1
AGAACCTACTCGGTAGAATGACCAGCGAACTCGTTGTTAAA--TGCGGGGGAGGCCGATGCTG-GGTGTGCC-CTACGGCCACCACGCTGAGG----CCTCGCCCGGCGGGGG--CTT-GGCGTAACTGCCGAGGCCCTGCCAA-CAAACTAACAAACCCCGGCACGGAATGTGCCAAGGAATACTCTTAGTGACGATGC-GTCTCGTGCCCGGTCACGGTGTGCGGGATGCATCGACCCACCA---CGAATATACA-ATAACGACTCTCGGCAA-CGGATATCTCGGCTCTCGCATCGATGAAGAACGTAGCGAAATGCGATACTTGGTGTGAATTGCAGAATCCCGTGAACCATCGAGTTTTTGAACGCAAGTTGCGCCTGAAGCCATCCGGCTGAGGGCACGTCTGCCTGGGTGTCACACAACGTCGCCCCACCCCCCGTCTTTGTCGGGAAGGGTGCGGACATTGGCCTCCCGACGG-----CTCGAAGGAGCCGCAC-GGCTGGCCGAAATGTACGTCGTCGGCAAGGGACGCCACGGTGAGCTGTGGTT-GAAACGA---TACTATGGTCTTGT-GACCGTGAGCG-CTCCCCGGTCGGCAGACTAAGTTGACGGACCGAGAGGGGCCTCTTGAC-----GGGCCTC--TTCATTTA
>gra2
AGAACCTACTCGGTAGAATGACCAGCGAACTCGTTGTTAAA--TGCGGGGGAGGCCGATGCTG-GGTGTGCC-CTACGGCCACCACGCTGAGG----CCTCGCCCGGCGGGGG--CTT-GGCGTAACTGCCGAGGCCCTGCCAA-CAAACTAACAAACCCCGGCACGGAATGTGCCAAGGAATACTCTTAGTGACGATGC-GTCTCGTGCCCGGTCACGGTGTGCGGGATGCATCGACCCACCA---CGAATATACA-ATAACGACTCTCGGCAA-CGGATATCTCGGCTCTCGCATCGATGAAGAACGTAGCGAAATGCGATACTTGGTGTGAATTGCAGAATCCCGTGAACCATCGAGTTTTTGAACGCAAGTTGCGCCTGAAGCCATCCGGCTGAGGGCACGTCTGCCTGGGTGTCACACAACGTCGCCCAAACCCCCGTCTTTGTCGGGAAGGGTGCGGACATTGGCCTCCCGACGG-----CTCGAAGGAGCCGCAC-GGCTGGCCGAAATGTACGTCGTCGGCAAGGGACGCCACGGTGAGCTGTGGTT-GAAACGA---TACTATGGTCTTGT-GACCGTGAGCG-CTCCCCGGTCGGCAGACTAAGTTGACGGACCGAGAGGGGCCTCTTGAC-----GGGCCTC--TTCATTTA
>gra3
AGAACCTACTCGGTAGAATGACCAGCGAACTCGTTGTTAAA--TGCGGGGGAGGCCGATGCTG-GGTGTGCC-CTACGGCCACCACGCTGAGG----CCTCGCCCGGCGGGGG--CTT-GGCGTAACTGCCGAGGCCCTGCCAA-CAAACTAACAAACCCCGGCACGGAATGTGCCAAGGAATACTCTTAGTGACGATGC-GTCTCGTGCCCGGTCACGGTGTGCGGGATGCATCGACCCACCA---CGAATATACA-ATAACGACTCTCGGCAA-CGGATATCTCGGCTCTCGCATCGATGAAGAACGTAGCGAAATGCGATACTTGGTGTGAATTGCAGAATCCCGTGAACCATCGAGTTTTTGAACGCAAGTTGCGCCTGAAGCCATCCGGCTGAGGGCACGTCTGCCTGGGTGTCACACAACGTCGCCCAACCCCCCGTCTTTGTCGGGAAGGGTGCGGACATTGGCCTCCCGACGG-----CTCGAAGGAGCCGCAC-GGCTGGCCGAAATGTACGTCGTCGGCAAGGGACGCCACGGTGAGCTGTGGTT-GAAACGA---TACTATGGTCTTGT-GACCGTGAGCG-CTCCCCGGTCGGCAGACTAAGTTGACGGACCGAGAGGGGCCTCTTGAC-----GGGCCTC--TTCATTTA
>gra4
AGAACCTACTCGGTAGAATGACCAGCGAACTCGTTGTTAAA--TGCGGGGGAGGCCGATGCTG-GGTGTGCC-CTACGGCCACCACGCTGAGG----CCTCGCCCGGCGGGGG--CTT-GGCGTAACTGCCGAGGCCCTGCCAA-CAAACTAACAAACCCCGGCACGGAATGTGCCAAGGAATACTCTTAGTGACGATGC-GTCTCGTGCCCGGTCACGGTGTGCGGGATGCATCGACCCACCA---CGAATATACA-ATAACGACTCTCGGCAA-CGGATATCTCGGCTCTCGCATCGATGAAGAACGTAGCGAAATGCGATACTTGGTGTGAATTGCAGAATCCCGTGAACCATCGAGTTTTTGAACGCAAGTTGCGCCTGAAGCCATCCGGCTGAGGGCACGTCTGCCTGGGTGTCACACAACGTCGCCCCACCCCCCGTCTTTGTCGGGAAGGGTGCGGACATTGGCCTCCCGACGG-----CTCGAAGGAGCCGCAC-GGCTGGCCGAAATGTACGTCGTCGGCAAGGGACGCCACGGTGAGCTGTGGTT-GAAACGA---TACTATGGTCTTGT-GACCGTGAGCG-CTCCCCGGTCGGCAGACTAAGTTGACGGACCGAGAGGGGCCTCTTGAC-----GGGCCTC--TTCATTTA
>dec1
AGAACCTACTCGGTAGAATGACCAGCGAACTCGTTGTTAAA--TGCGGGGGAGGCCGATGCTG-CGTGTGCC-CTACGGCCACCACGCTGAGG----CCTCGCCCGGCTGGGG--CTC-GGCGTAACCGCCGAGGCCCT-------AAACTAACAAACCCCGGCACGGAATGTGCCAAGGAATACTCATAGTGACGATGC-GTCTCGTGCCCGGTCACGGCGCGCGGGATGCATCGACCCACCA---CGAATATACA-ATAACGACTCTCGGCAA-CGGATATCTCGGCTCTCGCATCGATGAAGAACGTAGCGAAATGCGATACTTGGTGTGAATTGCAGAATCCCGTGAACCATCGAGTTTTTGAACGCAAGTTGCGCCTGAAGCCATCCGGCTGAGGGCACGTCTGCCTGGGTGTCACACAACGTCGCCCAA--CCCCAATCTTGTCGGGAAGGGTGCGGACATTGGCCTCCCGACGG-----CTCGAAGGAGCCGCAC-GGTTGGCCGAAATGTACGTCGTCGGCAAGGGACGCCACGGTGAGCTGTGGTT-GAAACGA---TACTATGGTCTTGT-GACCGTGAGCG-CTCCCCGGTCGGCAGACTAAGTTGACGGACCGAGAGGGGCCTCTTGAC-----GGGCCTC--TTCATTTA
>dec2
AGAACCTACTCGGTAGAATGACCAGCGAACTCGTTGTTAAA--TGCGGGGGAGGCCGATGCTG-CGTGTGCC-CTACGGCCACCACGCTGAGG----CCTCGCCCGGCTGGGG--CTC-GGCGTAACCGCCGAGGCCCT-------AAACTAACAAACCCCGGCACGGAATGTGCCAAGGAATACTCATAGTGACGATGC-GTCTCGTGCCCGGTCACGGCGCGCGGGATGCATCGACCCACCA---CGAATATACA-ATAACGACTCTCGGCAA-CGGATATCTCGGCTCTCGCATCGATGAAGAACGTAGCGAAATGCGATACTTGGTGTGAATTGCAGAATCCCGTGAACCATCGAGTTTTTGAACGCAAGTTGCGCCTGAAGCCATCCGGCTGAGGGCACGTCTGCCTGGGTGTCACACAACGTCGCCCAA--CCCCAAATTTGTCGGGAAGGGTGCGGACATTGGCCTCCCGACGG-----CTCGAAGGAGCCGCAC-GGCTGGCCGAAATGTACGTCGTCGGCAAGGGACGCCACGGTGAGCTGTGGTT-GAAACGA---TACTATGGTCTTGT-GACCGTGAGCG-CTCCCCGGTCGGCAGACTAAGTTGACGGACCGAGAGGGGCCTCTTGAC-----GGGCCTC--TTCATTTA
>alp
AAAACCTGCCCGGCAGAATGACCAGCGAACTTGTTGTTAAA--TGCGGGGAAGGCTGATGTTT-GGTGTGCC-CTAGGTCCACCACGCGAAGGCCTGCCTTGCTCGGCGGGGG--TTT-GACCACCATGTTATGCCTCCGCCA--CAAACTAACAAACCCCGGCGCGGAATGCGCCAAGGAATACTACGAGTGACGACCC-GTCATGTGCCCGGTCACGGTGTGCAGGATGGAGCGACCCACCAACTTTTAAATAGA-ATAATGACTCTCGGCAA-CGGATATCTCGGCTCTCGCATCGATGAAGAACGTAGCAAAATGCGATACTTGGTGTGAATTGCAGAATCCCGTGAACCATCGAGTTTTTGAACGCAAGTTGCGCCTGAAGCCATTTGGTTGAGGGCACGTCTGCCTGGGTGTCACACAAAGTCGCCCTG-CCCCCA----AAATTGGGAAGGTGCGGATTCTGGCCTCCCAGTGG-----CTCTAAGTAGCC-TACTGGATGGCCGAAATGAAAGTCGTCGGCAAGAGACGCCACGGTGAGCTGTGGTT-GAAACGA---CACTATGGTCTTTT-AGTCGTGGTTG-CTCCCTTGGCCGACGAAA-TTATGATGGACCATGGGGG-CCTTTTATTTT-ATTAGCCCC-ATCCAACTA
>alt
AAAACCTGCCCGGCAGAATGACCAGCGAACTTGTTGTTAAA--TGCGGGGGAGGCTGATGTTT-GTTGTGGC-CTAGGTCCACCACGCGAAGGCCTGCCTCGCTCGGCGGGGG--TTT-GACCACCATGTCATGCCTCCGCCA--CAAACTAACAAACCCCGGCGCGGAATGCGCCAAGGAATACTACGAGTGACGACCC-GTCATGTGCCCGGTCACGGTGTGCAGGATGGAGCGACCCACCAACTTTTAAATAGA-ATAATGACTCTCGGCAA-CGGATATCTCGGCTCTCGCATCGATGAAGAACGTAGCAAAATGCGATACTTGGTGTGAATTGCAGAATCCCGTGAACCATCGAGTTTTTGAACGCAAGTTGCGCCTGAAGCCATTTGGTTGAGGGCACGTCTGCCTGGGTGTCACACAAAGTCGCCCTG-CCCCCA----AAATTGGGAAGGTGCGGATTCTGGCCTCCCAGTGG-----CTCTAAGTAGCC-TACCGGATGGCCGAAATGAAAGTCGTCGGCAAGAGACGCCACGGTGAGCTGTGGTT-GAAACGA---CACTATGGTCTTTT-AGCCGTGGTTG-CTCCCTTGGCCGACGAAA-TTACGATGGACCATGGGGG-CCTTTTATTTT-ATTAGCCCC-ATCCAACTA
>angl
AAAACCTGCCCGGCAGAATGACCAGCGAACTTGTTGTTAAA--TGCGGGGGAGGCTGATGTTT-GGTGTGCC-CTAGGTCCACCACGCGAAGGCCTGCCTCGCTCGGCGGGGG--TTT-GACCACCATGTCATGCCTCCGCCA--CAAACTAACAAACCCCGGCGCGGAATGCGCCAAGGAATACTACGAGTGACGACCC-GTCATGTGCCCGGTCACGGTGTGCAGGATGGAGCGACCCACCAACTTTTAAATAGA-ATAATGACTCTCGGCAA-CGGATATCTCGGCTCTCGCATCGATGAAGAACGTAGCAAAATGCGATACTTGGTGTGAATTGCAGAATCCCGTGAACCATCGAGTTTTTGAACGCAAGTTGCGCCTGAAGCCATTTGGTTGAGGGCACGTCTGCCTGGGTGTCACACAAAGTCGCCCTG-CCCCCA----AAATTGGGAAGGTGCGGATTCTGGCCTCCCAGTGG-----CTCTAAGTAGCC-TACCGGATGGCCGAAATGAAAGTCGTCGGCAAGAGACGCCACGGTGAGCTGTGGTT-GAAACGA---CACTATGGTCTTTT-AGCCGTGGTTG-CTCCCTTGGCCGACGAAA-TTACGATGGACCATGGGGG-CCTTTTATTTT-ATTAGCCCC-ATCCAACTA
>amu
AAAACCTGCCCGGCAGAATGACCAGCGAACTTGTTGTTAAA--TGCGGGGAAGGCTGATGTTT-GGTGTGCC-CTAGGTCCACCACGCGAAGGCCTGCCTTGCTCGGCGGGGG--TTT-GACCACCATGTTATGCCTCCGCCA--CAAACTAACAAACCCCGGCGCGGAATGCGCCAAGGAATACTACGAGTGACGACCC-GTCATGTGCCCGGTCACGGTGTGCAGGATGGAGCGACCCACCAACTTTTAAATAGA-ATAATGACTCTCGGCAA-CGGATATCTCGGCTCTCGCATCGATGAAGAACGTAGCAAAATGCGATACTTGGTGTGAATTGCAGAATCCCGTGAACCATCGAGTTTTTGAACGCAAGTTGCGCCTGAAGCCATTTGGTTGAGGGCACGTCTGCCTGGGTGTCACACAAAGTCGCCCTG-CCCCCA----AAATTGGGAAGGTGCGGATTCTGGCCTCCCAGTGG-----CTGTAAGTAGCCCTATTGGATGGCCGAAATGAAAGTCGTCGGCAAGAGACGCCACGGTCAGCTGTGGTT-GAAACGA---CACTATGGTCTTTT-AGTCGTGGTTG-CTCCCTTGGCCGACGAAA-TTATG-TGGACCATGGGGG-CCTTTTATTTT-ATTAGCCCC-ATCCAACTA
>aus1
AAAACCTGCCCGGCAGAATGACCAGCGAACTTGTTGTTAAAA-TGCGGGGGAGGCTGATGTTT-GTTGTGGC-CTAGGTCCACCACGCGAAGGCCTGCCTCGCTCGGCGGGGG--TTTTGACCACCATGTCATGCCTCCGCCA--CAAACTAACAAACCCCGGCGCGGAATGCGCCAAGGAATACTACGAGTGACGACCC-GTCATGTGCCCGGTCACGGTGTGCAGGATGGAGCGACCCACCAACTTTTAAATAGA-ATAATGACTCTCGGCAA-CGGATATCTCGGCTCTCGCATCGATGAAGAACGTAGCAAAATGCGATACTTGGTGTGAATTGCAGAATCCCGTGAACCATCGAGTTTTTGAACGCAAGTTGCGCCTGAAGCCATTTGGTTGAGGGCACGTCTGCCTGGGTGTCACACAAAGTCGCCCTG-CCCCCA----AAATTGGGAAGGTGCGGATTCTGGCCTCCCAGTGG-----CTCTAAGTAGCC-TACCGGATGGCCGAAATGAAAGTCGTCGGCAAGAGACGCCACGGTGAGCTGTGGTT-GAAACGA---CACTATGGTCTTTT-AGCCGTGGTTG-CTCCCTTGGCCGACGAAA-TTACGATGGACCATGGGGG-CCTTTTATTTT-ATTAGCCCC-ATCCAACTA
>aus2
AAAACCTGCCCGGCAGAATGACCAGCGAACTTGTTGTTAAA--TGCGGGGGAGGCTGATGTTT-GGTGAGCC-CTAGGTCCACCACGCGAAGGCCTACCTCGCTCGGCGGGGG--TTT-GACCACCATGTCATGCCTCCGCCA--CAAACTAACAAACCCCGGCGCGGAATGCGCCAAGGAATACTACGAGTGACGACCC-GTCATGCGCCCGGTCACGGTGTGCAGGATGGAGCGACCCACCAACTTTTAAATAGA-ATAATGACTCTCGGCAA-CGGATATCTCGGCTCTCGCATCGATGAAGAACGTAGCAAAATGCGATACTTGGTGTGAATTGCAGAATCCCGTGAACCATCGAGTTTTTGAACGCAAGTTGCGCCTGAAGCCATTTGGTTGAGGGCACGTCTGCCTGGGTGTCACACAAAGTCGCCCTG-CCCCCA----AAATTGGGAAGGTGCGGATTCTGGCCTCCCAGTGG-----CTCTAAGTAGCC-TACCGGATGGCCGAAATGAAAGTCGTCGGCAAGAGACGCCACGGTGAGCTGTGGTT-GAAACGA---CACTATGGTCTTTT-AGTCGTGGTTG-CTCCCTTGGCCGACGAAA-TTACGATGGACCATGGGGG-CCTTTTATTTT-ATTAGCCCC-ATCCAACTA
>aus3
AAAACCTGCCCGGCAGAATGACCAGCGAACTTGTTGTTAAA--TGCGGGGGAGGCTGATGTTT-GTTGTGGC-CTAGGTCCACCACGCGAAGGCCTGCCTCGCTCGGCGGGGG--TTT-GACCACCATGTCATGCCTCCGCCA--CAAACTAACAAACCCCGGCGCGGAATGCGCCAAGGAATACTACGAGTGACGACCC-GTCATGTGCCCGGTCACGGTGTGCAGGATGGAGCGACCCACCAACTTTTAAATAGA-ATAATGACTCTCGGCAA-CGGATATCTCGGCTCTCGCATCGATGAAGAACGTAGCAAAATGCGATACTTGGTGTGAATTGCAGAATCCCGTGAACCATCGAGTTTTTGAACGCAAGTTGCGCCTGAAGCCATTTGGTTGAGGGCACGTCTGCCTGGGTGTCACACAAAGTCGCCCTG-CCCCCA----AAATTGGGAAGGTGCGGATTCTGGCCTCCCAGTGG-----CTCTAAGTAGCC-TACCGGATGGCCGAAATGAAAGTCGTCGGCAAGAGACGCCACGGTGAGCTGTGGTT-GAAACGA---CACTATGGTCTTTT-AGCCGTGGTTG-CTCCCTTGGCCGACGAAA-TTACGATGGACCATGGGGG-CCTTTTATTTT-ATTAGCCCC-ATCCAACTA
>aus4
AAAACCTGCCCGGCAGAATGACCAGCGAACTTGTTGTTAAA--TGCGGGGGAGGCTGATGTTT-GGTGTGCC-CTAGGTCCACCACGCGAAGGCCTGCCTCGCTCGGCGGGGG--TTT-GACCACCATGTCATGCCTCCGCCA--CAAACTAACAAACCCCGGCGCGGAATGCGCCAAGGAATACTACGAGTGACGACCC-GTCATGTGCCCGGTCACGGTGTGCAGGATGGAGCGACCCACCAACTTTTAAATAGA-ATAATGACTCTCGGCAA-CGGATATCTCGGCTCTCGCATCGATGAAGAACGTAGCAAAATGCGATACTTGGTGTGAATTGCAGAATCCCGTGAACCATCGAGTTTTTGAACGCAAGTTGCGCCTGAAGCCATTTGGTTGAGGGCACGTCTGCCTGGGTGTCACACAAAGTCGCCCTG-CCCCCA----AAATTGGGAAGGTGCGGATTCTGGCCTCCCAGTGG-----CTCTAAGTAGCC-TACCGGATGGCCGAAATGAAAGTCGTCGGCAAGAGACGCCACGGTGAGCTGTGGTT-GAAACGA---CACTATGGTCTTTT-AGTCGTGGTTG-TTCCCTTGGCCGACGAAA-ATACGATGGACCATGGGGG-CCTTTTATTTT-ATTAGCCCC-ATCCAACTA
>aus5
AAAACCTGCCCGGCAGAATGACCAGCGAACTTGTTGTTAAA--TGCGGGGGAGGCTGATGTTT-GTTGTGGC-CTAGGTCCACCACGCGAAGGCCTGCCTCGCTCGGCGGGGG--TTT-GACCACCATGTCATGCCTCCGCCA--CAAACTAACAAACCCCGGCGCGGAATGCGCCAAGGAATACTACGAGTGACGACCC-GTCATGTGCCCGGTCACGGTGTGCAGGATGGAGCGACCCACCAACTTTTAAATAGA-ATAATGACTCTCGGCAA-CGGATATCTCGGCTCTCGCATCGATGAAGAACGTAGCAAAATGCGATACTTGGTGTGAATTGCAGAATCCCGTGAACCATCGAGTTTTTGAACGCAAGTTGCGCCTGAAGCCATTTGGTTGAGGGCACGTCTGCCTGGGTGTCACACAAAGTCGCCCTG-CCCCCA----AAATTGGGAAGGTGCGGATTCTGGCCTCCCAGTGG-----CTCTAAGTAGCC-TACCGGATGGCCGAAATGAAAGTCGTCGGCAAGAGACGCCACGGTGAGCTGTGGTT-GAAACGA---CACTATGGTCTTTT-AGCCGTGGTTG-CTCCCTTGGCCGACGAAA-TTACGATGGACCATGGGGGGCCTTTTATTTTTATTAGCCCC-ATCCAACTA
>aus6
AAAACCTGCCCGGCAGAATGACCAGCGAACTTGTTGTTAAA--TGCGGGGGAGGCTGATGTTT-GTTGTGCC-CTAGGTCCACCACGCGAAGGCCTGCCTCGCTCGGCGGGGG--TTT-GACCACCATGTCATGCCTCCGCCA--CAAACTAACAAACCCCGGCGCGGAATGCGCCAAGGAATACTACGAGTGACGACCC-GTCATGTGCCCGGTCACGGTGTGCAGGATGGAGCGACCCACCAACTTTTAAATAGA-ATAATGACTCTCGGCAA-CGGATATCTCGGCTCTCGCATCGATGAAGAACGTAGCAAAATGCGATACTTGGTGTGAATTGCAGAATCCCGTGAACCATCGAGTTTTTGAACGCAAGTTGCGCCTGAAGCCATTTGGTTGAGGGCACGTCTGCCTGGGTGTCACACAAAGTCGCCCTG-CCCCCA----AAATTGGGAAGGTGCGGATTCTGGCCTCCCAGTGG-----CTCTAAGTAGCC-TACCGGATGGCCGAAATGAAAGTCGTCGGCAAGAGACGCCACGGTGAGCTGTGGTT-GAAACGA---CACTATGGTCTTTTTAGCCGTGGTTG-CTCCCTTGGCCGACGAAA-TTACGATGGACCATGGGGGGCCTTTTATTTTTATTAGCCCCCATCCAACTA
>aus7
AAAACCTGCCCGGCAGAATGACCAGCGAACTTGTTGTTAAA--TGCGGGGGAGGCTGATGTTTTGTTGTGGC-CTAGGTCCACCACGCGAAGGCCTGCCTCGCTCGGCGGGGG--TTT-GACCACCATGTCATGCCTCCGCCA--CAAACTAACAAACCCCGGCGCGGAATGCGCCAAGGAATACTACGAGTGACGACCC-GTCATGTGCCCGGTCACGGTGTGCAGGATGGAGCGACCCACCAACTTTTAAATAGA-ATAATGACTCTCGGCAA-CGGATATCTCGGCTCTCGCATCGATGAAGAACGTAGCAAAATGCGATACTTGGTGTGAATTGCAGAATCCCGTGAACCATCGAGTTTTTGAACGCAAGTTGCGCCTGAAGCCATTTGGTTGAGGGCACGTCTGCCTGGGTGTCACACAAAGTCGCCCTG-CCCCCA----AAATTGGGAAGGTGCGGATTCTGGCCTCCCAGTGG-----CTCTAAGTAGCC-TACCGGATGGCCGAAATGAAAGTCGTCGGCAAGAGACGCCACGGTGAGCTGTGGTT-GAAACGA---CACTATGGTCTTTTTAGCCGTGGTTG-CTCCCTTGGCCGACGAAA-TTACGATGGACCATGGGGG-CCTTTTATTTT-ATTAGCCCC-ATCCAACTA
>eux
AAAACCTGCCCGGCAGAATGACCAGCGAACTTGTTGTTAAA--TGCGGGGGAGGCTGATGTTT-GGTGAGCC-CTAGGTCCACCACGCGAAGGCCTACCTCGCTCGGCGGGGG--TTT-GACCACCATGTCATGCCTCCGCCA--CAAACTAACAAACCCCGGCGCGGAATGCGCCAAGGAATACTACGAGTGACGACCC-GTCATGCGCCCGGTCACGGTGTGCAGGATGGAGCGACCCACCAACTTTTAAATAGA-ATAATGACTCTCGGCAA-CGGATATCTCGGCTCTCGCATCGATGAAGAACGTAGCAAAATGCGATACTTGGTGTGAATTGCAGAATCCCGTGAACCATCGAGTTTTTGAACGCAAGTTGCGCCTGAAGCCATTTGGTTGAGGGCACGTCTGCCTGGGTGTCACACAAAGTCGCCCTG-CCCCCA----AAATTGGGAAGGTGCGGATTCTGGCCTCCCAGTGG-----CTCTAAGTAGCC-TACCGGATGGCCGAAATGAAAGTCGTCGGCAAGAGACGCCACGGTGAGCTGTGGTT-GAAACGA---CACTATGGTCTTTT-AGTCGTGGTTG-CTCCCTTGGCCGACGAAA-TTACGATGGACCATGGGGG-CCTTTTATTTTTATTAGCCCC-ATCCAACTA
>ext
AAAACCTGCCCGGCAGAATGACCAGCGAACTTGTTGTTAAA--TGCGGGGGAGGCTGATGTTT-GGTGTGCC-CTAGGTCCACCACGCGAAGGCCTGCCTCGCTCGGCGGGGG--TTT-GACCACCATGTCATGCCTCCGCCA--CAAACTAACAAACCCCGGCGCGGAATGCGCCAAGGAATACTACGAGTGACGACCC-GTCATGTGCCCGGTCACGGTGTGCAGGATGGAGCGACCCACCAACTTTTAAATAGA-ATAATGACTCTCGGCAA-CGGATATCTCGGCTCTCGCATCGATGAAGAACGTAGCAAAATGCGATACTTGGTGTGAATTGCAGAATCCCGTGAACCATCGAGTTTTTGAACGCAAGTTGCGCCTGAAGCCATTTGGTTGAGGGCACGTCTGCCTGGGTGTCACACAAAGTCGCCCTG-CCCCCA----AAATTGGGAAGGTGCGGATTCTGGCCTCCCAGTGG-----CTCTAAGTAGCC-TACCGGATGGCTGAAATGAAAGTCGTCGGCAAGAGACGCCACGGTGAGCTGTGGTT-GAAACGA---CACTATGGTCTTTT-AGCCGTGGTTG-CTCCCTTGGCCGACGAAA-TTACGATGGACCATGGGGG-CCTTTTATTTT-ATTAGCCCC-ATCCAACTA
>kom
AAAACCTGCCCGGCAGAATGACCAGCGAACTTGTTGTTAAA--TGTGGGGAAGGCTGATGTTT-GGTGTGCC-CTAGGTCCACCACGCGAAGGCCTGCCTTGCTCGGCGGGGG--TTTTGACCACCATGTTATGCCTCCGCCA--CAAACTAACAAACCCCGGCGCGGAATGCGCCAAGGAATACTACGAGTGACGACCC-GTCATGTGCCCGGTCACGGTGTGCAGGATGGAGCGACCCACCAACTTTTAAATAGA-ATAATGACTCTCGGCAA-CGGATATCTCGGCTCTCGCATCGATGAAGAACGTAGCAAAATGCGATACTTGGTGTGAATTGCAGAATCCCGTGAACCATCGAGTTTTTGAACGCAAGTTGCGCCTGAAGCCATTTGGTTGAGGGCACGTCTGCCTGGGTGTCACACAAAGTCGCCCTG-CCCCCA----AAATTGGGAAGGTGCGGATTCTGGCCTCCCAGTGG-----CTCTAAGTAGCC-TACTGGATGGCCGAAATGAAAGTCGTCGGCAAGAGACGCCACGGTGAGCTGTGGTT-GAAACGA---CACTATGGTCTTTT-AGTCGTGGTTG-CTCCCTTGGCCGACGAAA-TTATGATGGACCATGGGGG-CCTTTTATTTT-ATTAGCCCC-ATCCAACTA
>leo
AAAACCTGCCCGGCAGAATGACCAGCGAACTTGTTGTTAAA--TGCGGGGGAGGCTGATGTTT-GGTGTGCC-CTAGGTCCACCACGCGAAGGCCTGCCTCGCTCGGCGGGGG--TTT-GACCACCATGTCATGCCTCCGCCA--CAAACTAACAAACCCCGGCGCGGAATGCGCCAAGGAATACTACGAGTGACGACCC-GTCATGTGCCCGGTCACGGTGTGCAGGATGGAGCGACCCACCAACTTTTAAATAGA-ATAATGACTCTCGGCAA-CGGATATCTCGGCTCTCGCATCGATGAAGAACGTAGCAAAATGCGATACTTGGTGTGAATTGCAGAATCCCGTGAACCATCGAGTTTTTGAACGCAAGTTGCGCCTGAAGCCATTTGGTTGAGGGCACGTCTGCCTGGGTGTCACACAAAGTCGCCCTG-CCCCCA----AAATTGGGAAGGTGCGGATTCTGGCCTCCCAGTGG-----CTCTAAGTAGCC-TACCGGATGGCTGAAATGAAAGTCGTCGGCAAGAGACGCCACGGTGAGCTGTGGTT-GAAACGA---CACTATGGTCTTTT-AGCCGTGGTTG-CTCCCTTGGCCGACGAAA-TTACGATGGACCATGGGGG-CCTTTTATTTT-ATTAGCCCC-ATCCAACTA
>lew1
AAAACCTGCCCGGCAGAATGACCAGCGAACTTGTTGTTAAA--TGCGGGGAAGGCTGATGTTT-GGTGTGCC-CTAGGTCCACCACGCGAAGGCCTGCCTTGCTCGGCGGGGG--TTT-GACCACCATGTTATGCCTCCGCCA--CAAACTAACAAACCCCGGCGCGGAATGCGCCAAGGAATACTACGAGTGACGACCC-GTCATGTGCCCGGTCACGGTGTGCAGGATGGAGCGACCCACCAACTTTTAAATAGA-ATAATGACTCTCGGCAA-CGGATATCTCGGCTCTCGCATCGATGAAGAACGTAGCAAAATGCGATACTTGGTGTGAATTGCAGAATCCCGTGAACCATCGAGTTTTTGAACGCAAGTTGCGCCTGAAGCCATTTGGTTGAGGGCACGTCTGCCTGGGTGTCACACAAAGTCGCCCTG-CCCCCA----AAATTGGGAAGGTGCGGATTCTGGCCTCCCAGTGG-----CTGTAAGTAGCC-TACTGGATGGCCGAAATGAAAGTCGTCGGCAAGAGACGCCACGGTGAGCTGTGGTTTGAAACGA---CACTATGGTCTTTTTAGTCGTGGTTGACTCCCTTGGCCGACGAAAATTATG-TGGACCATGGGGGGCCTTTTATTTTTATTAGCCCCCATCCAACTA
>mes1
AAAACCTGCCCGGCAGAATGACCAGCGAACTTGTTGTTAAA--TGCGGGGGAGGCTGATGTTT-GGTGTGCC-CTAGGTCCACCACGCGAAGGCCTGCCTCGCTCGGCGGGGG--TTT-GACCACCATGTCATGCCTCCGCCA--CAAACTAACAAACCCCGGCGCGGAATGCGCCAAGGAATACTACGAGTGACGACCC-GTCATGTGCCCGGTCACGGTGTGCAGGATGGACCGACCCACCAACTTTTAAATAGA-ATAATGACTCTCGGCAA-CGGATATCTCGGCTCTCGCATCGATGAAGAACGTAGCAAAATGCGATACTTGGTGTGAATTGCAGAATCCCGTGAACCATCGAGTTTTTGAACGCAAGTTGCGCCTGAAGCCATTTGGTTGAGGGCACGTCTGCCTGGGTGTCACACAAAGTCGCCCTG-CCCCCG----AAATTGGGAAGGTGCGGATTCTGGCCTCCCAGTGG-----CTCTAAGTAGCC-TACCGGATGGCCGAAATGAAATTCGTCGGCAAGAGACGCCACGGTGAGCTGTGGTT-GAAACGA---CACTATGGTCTTTT-AGTCGTGGCTG-CTCCCTTGGCCGACGAAA-TTACGATGGACCATGGGGGCCCTTTTATTTT-ATTAGCCCC-ATCCAACTA
>mes2
AAAACCTGCCCGGCAGAATGACCAGCGAACTTGTTGTTAAA--TGCGGGGGAGGCTGATGTTT-GGTGTGCC-CTAGGTCCACCACGCGAAGGCCTGCCTCGCTCGGCGGGGG--TTTTGACCACCATGTCATGCCTCCGCCA--CAAACTAACAAACCCCGGCGCGGAATGCGCCAAGGAATACTACGAGTGACGACCC-GTCATGTGCCCGGTCACGGTGTGCAGGATGGACCGACCCACCAACTTTTAAATAGA-ATAATGACTCTCGGCAA-CGGATATCTCGGCTCTCGCATCGATGAAGAACGTAGCAAAATGCGATACTTGGTGTGAATTGCAGAATCCCGTGAACCATCGAGTTTTTGAACGCAAGTTGCGCCTGAAGCCATTTGGTTGAGGGCACGTCTGCCTGGGTGTCACACAAAGTCGCCCTG-CCCCCG----AAATTGGGAAGGTGCGGATTCTGGCCTCCCAGTGG-----CTCTAAGTAGCC-TACCGGATGGCCGAAATGAAATTCGTCGGCAAGAGACGCCACGGTGAGCTGTGGTT-GAAACGA---CACTATGGTCTTTT-AGTCGTGGCTG-CTCCCTTGGCCGACGAAA-TTACGATGGACCATGGGGGCCCTTTTATTTT-ATTAGCCCC-ATCCAACTA
>pal1
AAAACCTGCCCGGCAGAATGACCAGCGAACTTGTTGTTAAA--TGCGGGGGAGGCTGATGTTT-GGTGTGCC-CTAGGTCCACCACGCGAAGGCCTGCCTCGCTCGGCGGGGG--TTT-GACCACCATGTCATGCCTCCGCCA--CAAACTAACAAACCCCGGCGCGGAATGCGCCAAGGAATACTACGAGTGACGACCC-GTCATGTGCCCGGTCACGGTGTGCAGGATGGACCGACCCACCAACTTTTAAATAGA-ATAATGACTCTCGGCAA-CGGATATCTCGGCTCTCGCATCGATGAAGAACGTAGCAAAATGCGATACTTGGTGTGAATTGCAGAATCCCGTGAACCATCGAGTTTTTGAACGCAAGTTGCGCCTGAAGCCATTTGGTTGAGGGCACGTCTGCCTGGGTGTCACACAAAGTCGCCCTG-CCCCCG----AAATTGGGAAGGTGCGGATTCTGGCCTCCCAGTGG-----CTCTAAGTAGCC-TACCGGATGGCCGAAATGAAATTCGTCGGCAAGAGACGCCACGGTGAGCTGTGGTT-GAAACGA---CACTATGGTCTTTT-AGTCGTGGCTG-CTCCCTTGGCCGACGAAA-TTACGATGGACCATGGGGGCCCTTTTATTTT-ATTAGCCCC-ATCCAACTA
>pal2
AAAACCTGCCCGGCAGAATGACCAGCGAACTTGTTGTTAAA--TGCGGGGAAGGCTGATGTTTTGGTGTGCC-CTAGGTCCACCACGCGAAGGCCTGCCTTGCTCGGCGGGGGGGTTTTGACCACCATGTTATGCCTCCGCCA--CAAACTAACAAACCCCGGCGCGGAATGCGCCAAGGAATACTACGAGTGACGACCC-GTCATGTGCCCGGTCACGGTGTGCAGGATGGAGCGACCCACCAACTTTTAAATAGA-ATAATGACTCTCGGCAA-CGGATATCTCGGCTCTCGCATCGATGAAGAACGTAGCAAAATGCGATACTTGGTGTGAATTGCAGAATCCCGTGAACCATCGAGTTTTTGAACGCAAGTTGCGCCTGAAGCCATTTGGTTGAGGGCACGTCTGCCTGGGTGTCACACAAAGTCGCCCTG-CCCCCA----AAATTGGGAAGGTGCGGATTCTGGCCTCCCAGTGG-----CTGTAAGTAGCC-TACTGGATGGCCGAAATGAAAGTCGTCGGCAAGAGACGCCACGGTGAGCTGTGGTT-GAAACGA---CACTATGGTCTTTT-AGTCGTGGTTG-CTCCCTTGTCCGACGAAA-TTATG-TGGACCATGGGGG-CCTTTTATTTT-ATTAGCCCC-ATCCAACTA
>per1
AAAACCTGCCCGGCAGAATGACCAGCGAACTTGTTGTTAAA--TGTGGGGAAGGCTGATGTTT-GGTGTGCC-CTAGGTCCACCACGCGAAGGCCTGCCTTGCTCGGCGGGGG--TTT-GACCACCATGTTATGCCTCCGCCA--CAAACTAACAAACCCCGGCGCGGAATGCGCCAAGGAATACTACGAGTGACGACCC-GTCATGTGCCCGGTCACGGTGTGCAGGATGGAGCGACCCACCAACTTTTAAATAGA-ATAATGACTCTCGGCAA-CGGATATCTCGGCTCTCGCATCGATGAAGAACGTAGCAAAATGCGATACTTGGTGTGAATTGCAGAATCCCGTGAACCATCGAGTTTTTGAACGCAAGTTGCGCCTGAAGCCATTTGGTTGAGGGCACGTCTGCCTGGGTGTCACACAAAGTCGCCCTG-CCCCCA----AAATTGGGAAGGTGCGGATTCTGGCCTCCCAGTGG-----CTCTAAGTAGCC-TACTGGATGGCCGAAATGAAAGTCGTCGGCAAGAGACGCCACGGTGAGCTGTGGTT-GAAACGA---CACTATGGTCTTTT-AGTCGTGGTTG-CTCCCTTGGCCGACGAAA-TTATGATGGACCATGGGGG-CCTTTTATTTT-ATTAGCCCC-ATCCAACTA
>per2
AAAACCTGCCCGGCAGAATGACCAGCGAACTTGTTGTTAAA--TGCGGGGAAGGCTGATGTTT-GGTGTGCC-CTAGGTCCACCACGCGAAGGCCTGCCTTGCTCGGCGGGGG--TTT-GACCACCATGTTATGCCTCCGCCA--CAAACTAACAAACCCCGGCGCGGAATGCGCCAAGGAATACTACGAGTGACGACCC-GTCATGTGCCCGGTCACGGTGTGCAGGATGGAGCGACCCACCAACTTTTAAATAGA-ATAATGACTCTCGGCAA-CGGATATCTCGGCTCTCGCATCGATGAAGAACGTAGCAAAATGCGATACTTGGTGTGAATTGCAGAATCCCGTGAACCATCGAGTTTTTGAACGCAAGTTGCGCCTGAAGCCATTTGGTTGAGGGCACGTCTGCCTGGGTGTCACACAAAGTCGCCCTG-CCCCCA----AAATTGGGATGGTGCGGATTCTGGCCTCCCACTGG-----CTCTAAGTAGCC-TACTGGATGGCCGAAATGAAAGTCGTCGGCAAGAGACGCCACGGTGAGCTGTGGTT-GAAACGA---CACTATGGTCTTTT-AGTCGTGGTTG-CTCCCTTGGCCGACGAAA-TTATGATGGACCATGGGGG-CCTTTTATTTT-ATTAGCCCC-ATCCAACTA
>per3
AAAACCTGCCCGGCAGAATGACCAGCGAACTTGTTGTTAAA--TGCGGGGGAGGCTGATGTTT-GGTGAGCC-CTAGGTCCACCACGCGAAGGCCTACCTCGCTCGGCGGGGG--TTT-GACCACCATGTCATGCCTCCGCCA--CAAACTAACAAACCCCGGCGCGGAATGCGCCAAGGAATACTACGAGTGACGACCC-GTCATGCGCCCGGTCACGGTGTGCAGGATGGAGCGACCCACCAACTTTTAAATAGA-ATAATGACTCTCGGCAA-CGGATATCTCGGCTCTCGCATCGATGAAGAACGTAGCAAAATGCGATACTTGGTGTGAATTGCAGAATCCCGTGAACCATCGAGTTTTTGAACGCAAGTTGCGCCTGAAGCCATTTGGTTGAGGGCACGTCTGCCTGGGTGTCACACAAAGTCGCCCTG-CCCCCA----AAATTGGGAAGGTGCGGATTCTGGCCTCCCAGTGG-----CTCTAAGTAGCC-TACCGGATGGCCGAAATGAAAGTCGTCGGCAAGAGACGCCACGGTGAGCTGTGGTT-GAAACGA---CACTATGGTCTTTT-AGTCGTGGTTG-CTCCCTTGGCCGACGAAA-TTATGATGGACCATGGGGG-CCTTTTATTTT-ATTAGCCCC-ATCCAACTA
>per4
AAAACCTGCCCGGCAGAATGACCAGCGAACTTGTTGTTAAA--TGCGGGGGAGGCTGATGTTT-GGTGTGCC-CTAGGTCCACCACGCGAAGGCCTGCCTCGCTCGGCGGGGG--TTT-GACCACCATGTCATGCCTCCGCCA--CAAACTAACAAACCCCGGCGCGGAATGCGCCAAGGAATACTACGAGTGACGACCC-GTCATGTGCCCGGTCACGGTGTGCAGGATGGAGCGACCCACCAACTTTTAAATAGA-ATAATGACTCTCGGCAA-CGGATATCTCGGCTCTCGCATCGATGAAGAACGTAGCAAAATGCGATACTTGGTGTGAATTGCAGAATCCCGTGAACCATCGAGTTTTTGAACGCAAGTTGCGCCTGAAGCCATTTGGTTGAGGGCACGTCTGCCTGGGTGTCACACAAAGTCGCCCTG-CCCCCA----AAATTGGGAAGGTGCGGATTCTGGCCTCCCAGTGG-----CTCTAAGTAGCC-TACCGGATGGCCGAAATGAAAGTCGTCGGCAAGAGACGCCACGGTGAGCTGTGGTT-GAAACGA---CACTATGGTCTTTT-AGTCGTGGTTG-CTCCCTTGGCCGACGAAA-TTACGATGGACCATGGGGG-CCTTTTATTTT-ATTAGCCCC-ATCCAACTA
>ana
GAATGCTGGAAGGCAAAATGACCGGTGGACTCGTTATAAAA---GTGGGCGTGGCCGACTCCC-GGTGTGCC-TTTGGGCCATTGGAGGGAGG----TCTCGTCCGGTGGGGG--------------TGT-ATCCCCCTGCCA--CAAACTAACAAACCCCGGCACGGCATGTGCCAAGGAATACAATCAGTGACGGGGG-GCACCGAAGCCGGCAACGGTTTGCGGTGCTCGACGATCCACCT---TTGAAACATATATAACGACTCTCGGCAA-CGGATATCTCGGCTCTCGCATCGATGAAGAACGTAGCGAAATGCGATACTTGGTGTGAATTGCAGAATCCCGTGAACCATCGAGTTTTTGAACGCAAGTTGCGCCTGAAGCCATTCGGCTGAGGGCACGTCTGCCTGGGTGTCACACAACGTCGCCCCACCCCTCAA---TCTTGGGGAGGGTGCGGATCTTGGCTTCCCGTGGGTTT-GCTCGAGAGGGCGATGC-GGCTGGCCGAAATGAAAGTCGCCGACAGAGGATGCCACGGCGAGCTGTGGTT-GAGATAA---CACTATGGTATTTGTAGTCGTGCGCG-TTCCTCCGTCGGTGGATGCTACGGATGGACCGAGGGGGGCCTCTA--------GAGCCTA--CCCAAATA
>pse
GAATGCTGGAAGGCAAAATGACCGGTGGACTCGTTATAAAA---GTGGGCGTGGCCGACTCCC-GGTGTGCC-TCTGGGCCATTGGATGGAGG----TCTCGTCCGGCGGGGG--------------TGT-ATCCCTCTGCCA--CAAACTAACAAACCCCGGCACGGCATGTGCCAAGGAATACAATCAGTGACGGCGG-GCACCAAAGCCGGCAACGGTTTGCGGTGCTCGACGATCCACCT---TTGAAACATATATAACGACTCTCGGCAAACGGATATCTCGGCTCTCGCATCGATGAAGAACGTAGCGAAATGCGATACTTGGTGTGAATTGCAGAATCCCGTGAACCATCGAGTTTTTGAACGCAAGTTGCGCCTGAAGCCATTCGGCTGAGGGCACGTCTGCCTGGGTGTCACACAACGTCGCCCCACCCCTCAA---TCTTGGGGAGGGTGCGGATCTTGGCTTCCCGTGGGTTT-GCTCGAGAGGGCGATGC-GGCTGGCCGAAATGAAAGTCGCCGACAGAGGATGCCACGGCGAGCTGTGGTT-GAGATAA---CACTATGGTATTCGTAGTCGTGCGTG-TTCCTCCGTCGGTGGATGCTACGGATGGACCGAGGGGGGCCTCTA--------GAGCCTA--CCCAAATA
>hir1
GAATGCTGGAAGGCAAAATGACCGGTGGACTCGTTATAAAA---GTGGGCGTGGCCGACTCCC-GGTGTGCC-TTTGGGCCATTGGATGGAGG----TCTAGTCCGGCGGGGG--------------TGT-ATCCCTCTGCCA--CAAACTAACAAACCCCGGCACGGCATGTGCCAAGGAATACAATCAGTGACGGCGG-GCATCGAAGCCGGCAACGGTTTGCGGTGCTCGACGATCCACCT---TTGAAACATATATAACGACTCTCGGCAAACGGATATCTCGGCTCTCGCATCGATGAAGAACGTAGCGAAATGCGATACTTGGTGTGAATTGCAGAATCCCGTGAACCATCGAGTTTTTGAACGCAAGTTGCGCCTGAAGCCATTCGGCTGAGGGCACGTCTGCCTGGGTGTCACACAACGTCGCCCCACCCCTCAA---TCTTGGGGAGGGTGCGGATCTTGGCTTCCCGTGGGTTTTGCTCGAGAGGGCGATGC-GGCTGGCCGAAATGAAAGTCGCCGACAGAGGATGCCACGGCGAGCTGTGGTT-GAGATAA---CACTATGGTATTCGTAGTCGTGCGTG-TTCCTCCGTCGGTGGATGCTACGGATGGACCGAGGGGGGCCTCTA--------GAGCCTA--CCCAAATA
>hir2
GAATGCTGGAAGGCAAAATGACCGGTGGACTCGTTATAAAA---GTGGGCGTGGCCGACTCCC-GGTGTGCC-TTTGGGCCATTGGATGGAGG----TCTAGTCCGGCGGGGG--------------TGT-ATCCCTCTGCCA--CAAACTAACAAACCCCGGCACGGCATGTGCCAAGGAATACAATCAGTGACGGCGG-GCATCGAAGCCGGCAACGGTTTGCGGTGCTCGACGATCCACCT---TTGAAACATATATAACGACTCTCGGCAA-CGGATATCTCGGCTCTCGCATCGATGAAGAACGTAGCGAAATGCGATACTTGGTGTGAATTGCAGAATCCCGTGAACCATCGAGTTTTTGAACGCAAGTTGCGCCTGAAGCCATTCGGCTGAGGGCACGTCTGCCTGGGTGTCACACAACGTCGCCCCACCCCTCAA---TCTTGGGGAGGGTGCGGATCTTGGCTTCCCGTGGGTTTTGCTCGAGAGGGCGATGC-GGCTGGCCGAAATGAAAGTCGCCGACAGAGGATGCCACGGCGAGCTGTGGTT-GAGATAA---CACTATGGTATTCGTAGTCGTGCGTG-TTCCTCCGTCGGTGGATGCTACGGATGGACCGAGGGGGGCCTCTA--------GAGCCTA--CCCAAATA
>ste1
GAAACCTGCACAGCAGAATGACCAGTGAACTCGTTGTAAAA--AATGGGCGATGTCGTCAATAGGTTGTGCC-CTAGGGACATCTGGTGGAGG----CATCGTTCAGCGGGGA--TCCTGCCCTGGCGGTAGGGTCTTTGCGAAACAAATTAACAAACCCCGGCGTGGCATGCGCCAAGGAAGACTCTCAGTGACGACGTTGTCTTGTGCTCGGTTACGGTGCACAAGGCTCGACGGTCCACCA---CGTAACTATA-TTAACGACTCTCGGCAA-CGGATATCTCGGCTCTTGCATCGATGAAGAACGTAGCGAAATGCGATACTTGGTGTGAATTGCAGAATCCCGTGAACCATCGAGTTTTTGAACGCAAGTTGCGCCTGAAGCCATTCGGTTGAGGGCACGTCTGCCTGGGTGTCACACAACATCGCCCAA--CCCCA----AATTTGGGGAGGTGCGGATCTTGGCCTCCCGGGGGCTC--ATCCATCGAGTCCTAC-GGCTGGCCGAAATGAAAGTCGTCGGCGAAGGGCGTCGTGGTGAGCTGTGGTT-GAA-------CACTATAGTATTTGTCGCCGGGAATG-CTCCTTTGTCGAT-GATG-CCACGATGGACCATGGGGGGGAATCACTTTT------CCCT--TCCTATTA
>ste2
GAAACCTGCACAGCAGAATGACCAGTGAACTCGTTGTAAAA--AATGGGCGATGTCGTCAATAGGTTGTGCC-CTAGGGACATCTGGTGGAGG----CATCGTTCAGCGGGGA--TCCTGCCCTGGCGGTGGGGTCTTTGCGAAACAAATTAACAAACCCCGGCGTGGCATGCGCCAAGGAAGACTCTCAGTGACGACGTTGTCTTGTGCTCGGTTACGGTGCACAAGGCTCGACGGTCCACCA---CGTAACTATA-TTAACGACTCTCGGCAA-CGGATATCTCGGCTCTTGCATCGATGAAGAACGTAGCGAAATGCGATACTTGGTGTGAATTGCAGAATCCCGTGAACCATCGAGTTTTTGAACGCAAGTTGCGCCTGAAGCCATTCGGTTGAGGGCACGTCTGCCTGGGTGTCACACAACGTCGCCCAA--CCCCA----AATTTGGGGAGGTGCGGATCTTGGCCTCCCGGGGGCTC--ATCCATCGAGTCCTAC-GGCTGGCCGAAATGAAAGTCGTCGGCGAAGGGCGTCGCGGTGAGCTGTGGTT-GAA-------CACTATAGTATTTGTCGCCGGGAATG-CTCCTTTGTCGAT-GATG-CCACGATGGACCATGGGGGGGAATCACTTTT------CCCT--TCCTATTA
>nod
GAAACTTGCAAAGCAGAATGACCAGCGAACTCGTTGTTAAAAATCCTGGACGGGTCGGACACA-GATGTGGCCCCTGGTCCTCTGTGTGATGG----CCTCGTCTTGTGGGATTTGCTTGGCCCTAGTGGCCTTTCCTTCCCGCACAAACTAACAATCCCCGACGCGGCATGCGTCAAGGAATACTTTGAGCGACTGTCTCGCCTTGTGCTCGGTCACGGTGCATTGGGCGGGGTGATCCACCA---CATAATTTACTATAATGACTCTCGGCAA-CGGATATCTCGGCTCTCGCATCGATGAAGAACGTAGCGAAATGCGATACTTGGTGTGAATTGCAGAATCCCGTGAACCATCGAGTTTTTGAACGCAAGTTGCGCCCGAAGCCATTTGGCTGAGGGCACGTCTGCCTGGGTGTCACGCAATGTCGCCCCA-TCCCTG----CTATAGGAGGGGAGCGGATGATGGCCTCCCGGGGGGTC-TCTCTCTTGAGCCTCGC-GGCTGGTCGAAAAGAAAGTCGTCGGCCTAGGACGCCGTTGCGAGCTGTGGTT-GAAATTA---CACTAGAGTCTCGTTGGCTGCGTGCG--CTCTTGGGTCGAGGACA-CCATGATGGACCCCGATGATCGATT---------GGACCTT----CGAAAA
