# Supplementary material for: Evolution of blue-flowered species of genus Linum based on high-throughput sequencing of ribosomal RNA genes
Source: BMC Evol Biol. 2017 Dec 28;17(Suppl 2):253. doi: 10.1186/s12862-017-1105-x (PMC5751768; doi:10.1186/s12862-017-1105-x)
Supplement: Supplementary file 3 — Consensus sequences of 5S rRNA genes of the studied flax samples. For flax specimens possessing different classes of 5S rRNA genes sequences, the numbers of corresponding classes (cl) are shown below the name abbreviations. (TXT 31 kb) [file 12862_2017_1105_MOESM3_ESM.txt]

Table S3. Consensus sequences of 5S rRNA genes of the studied flax samples. For flax specimens possessing different classes of 5S rRNA genes sequences, the numbers of corresponding classes (cl) are shown below the name abbreviations.

>ang-cl1
ATGCACCGGATCCCATCAGAACTCCGAAGTTAAACGTGCTTGGGCGAGAGTAGTACTAAGAT-GGGTGACCTCTTGGGAAGTCCTCGTGTTGCACCCCCTCCTCTTTTTGCAATTTTTTCTCCC--------------GGCGACGTTATGGACA--CTCTTACCGAGAT-TACATCGTTTA-TATTACACGCATA-ATGAGGGAGG-GGAACCGAGGAATCGGTCATTTTCGAGGGTCGG-GCGGCAACGGGCTAAAATGTAATTAAAAGAATGCGAAAAGCGTGA-A-AATGAAGGGAGGAAGTAGTGACGGGAGTG--GTTCAAATACACGTGATCGTGAGAAGTGGACGGGTGCGATCATACCAGCACTA
>ang-cl2
ATGCACCGGATCCCATCAGAACTCCGAAGTTAAACGTGCTTGGGCGAGAGTAGTACTAAGAT-GGGTGACCTCTTGGGAAGTCCTCGTGTTGCACCCCC---TCCTTTTGCAA-TTTTCCTCC---------------GGCGACGTTATGGACA--CGCTTAGCGAGGT-TACGTCGTTTA-TATTACACGCATA-ATGAGGGAGG-GGAACCGAGGGATCGGTCATTTTCG-GGCTCGG-GCGGGAACGGGCTAAAATGTAATTAAAAGAAAGCGAAAAGCGTGA-A-AATGAAGGGAGGAAGTAGTGACGGGAGTG--GTTCAAATACACGTGATCGTGAGAAGTGGACGGGTGCGATCATACCAGCACTA
>ang-cl3
ATGCACCGGATCCCATCAGAACTCTGAAGTTTAAAGTGGTAGGCCGAGAGTAGTACTAAGAT-GGGTGA---------------TCGTGTTGCATCCCCC--TCTTTTTGAAAATTTTTCCCCC--------------GATGACGTTATCTATA--CCGTTTGCGAGAT-TGCATTATTTA-TATTACATGAATA-ATGACGGAGG-GTAACCGAGAAGGGGGGTATTTTCCAGGCTCGT-GCGAGAACGGGGCAAAATGTAATTAATAGAAAGCGAAAAGCATGA-A-AATGAAGGGAGGAAGTAGTGACGGGAGTG--GTTCAAATAAGCGTGATCGTGAGAAGTGGACGGGTGCGATCATACCAGCACTA
>ang-cl4
ATGCACCGGATCCCATCAGAACTCCGAAGTTAAACGTGCTTGGGCGAGAGTAGTACTAAGAT-GGGTGACCTCTTGGGAAGTCCTCGTGTTGCACCCCCTCCTCTTTTTGCAATTTTTTCTCCC--------------GACGACGTTATGGACA--CTCTTACCGAGAT-TACATCGTTTA-TATTACATGCATA-ATGACGGAGGCGAAACCGAGAGGGGGGGTATTTTCCAGGCTCGG-GCGGGAACGAGCCAAAATGTAATTAAAAGAAAGCGAAAAGCGTGA-A-AATGAAGGGAGGAAGTAGTGACGGGAGTG--GTTCAAATACACGTGATCGTGAGAAGTGGACGGGTGCGATCATACCAGCACTA
>ang-cl5
ATGCACCGGATCCCATCAGAACTCCGAAGTTAAACGTGCTTGGGCGAGAGTAGTACTAAGAT-GGGTGACCTCTTGGGAAGTCCTCGTGTTGCACCCCCC--TCTCTACACAAAATGTTT-GCC--------------CCCTGCGTCGTCGACC--CTTCTAACGATAT-AAAATCATGTA-TATTTCCTACATT-ATGACGTAGG-GGAACCGAGACCGTTGGTAATTCCGAGGTTCGG-GTGGAAAAGGGCCAAATCGCAGTTTAAAGTAAGATAAAAGATTGA-A-AATGAAGGGAGGAAGTAGTGACGGGATTG--GTTGATATACACATGAGCGTGAGCAGTGGACGGGTGCGATCATACCAGCACTA
>usi-cl7
ATGCACCGGATCCCATCAGAACTCCGAAGTTAAACGTGCTTGGGCGAGAGTAGTACTAAGAT-GGGTGACCTCTTGGGATGTCCTCGTGTTGCACCCCCC--TCTCTACACAAAATGTTTTGCC--------------CCCTGCGACGTCGACC--CTTCTAACGATAT-AAAATCATGTA-TATTTCCTACATT-ATGACGTATG-GGAACCGAGACTGTTGGTAATTCCGAGGTTTGA-G-ATAAAAGGGCCAAATCGCATTTTAAAGTAAGATAAAAGATTGA-A-AATGAAGGGAGGAAGTAGTGACGGGATTG--GTTGATATACACATGAGCGTGAGCAGTGGACGGGTGCGATCATACCAGCACTA
>usi-cl1
ATGCACCGGATCCCATCAGAACTCCGAAGTTAAACGTGCTTGGGCGAGAGTAGTACTAAGAT-GGGTGACCTCTTGGGAAGTCCTCGTGTTGCACCCCCTCCTCTTTTTGCAATTTTTTCTCCC--------------GGCGACGTTATGGACA--CTCTTACCGAGAT-TACATCGTTTA-TATTACACGCATA-ATGAGGGAGG-GGAGCCGAGGG-TCGGTCATTTTCGAGGCTCGG-GCGGGAACGGGCTAAAATGTAATTAAAAGAAAGCGAAAAGCGTGA-A-AATGAAGGGAGGAAGTAGTGACGGGAGTG--GTTCAAATACACGTGATCGTGAGAAGTGGACGGGTGCGATCATACCAGCACTA
>usi-cl2
ATGCACCGGATCCCATCAGAACTCCGAAGTTAAACGTGCTTGGGCGAGAGTAGTACTAAGAT-GGGTGACCTCTTGGGAAGTCCTCGTGTTGCACCCCC---TCCTTTTGCAA-TTTTTCTCC---------------GGCGACGTTATGGACA--CGCTTAGCGAGGT-TACATCGTTTA-TATTACGTGCATA-ATGACGGAGG-GGAACCGAGAGGGGGG-TACTTTCCAGGCTCGG-GCGGGAACGGGGCAAAATGTAATTAAAAGAAAGCGAAAAGCATGA-A-AATGAAGGGAGGAAGTAGTGACGGGAGTG--GTTCAAATAAGCGTGATCGTGAGAAGTGGACGGGTGCGATCATACCAGCACTA
>usi-cl3
ATGCACCGGATCCCATCAGAACTCCGAAGTGAAACGTGCTTGGGCGAGAGTAGTCCTAAGAT-GGGTGA---------------TTGTGTTGCACCCCC---TCTTTTTGTAA-TTTTTTTCCC--------------GGCGATGATATCGACA--CGGTTAGCGAGAT-TACATCGTTTA-TATTACATGCATA-ATGACGGAGG-GGATTCGAGAGGGCGGGTATTTTCGAGGCTCGT-GCAGGAACATGGCAAAATGTAATTAAAAGAAAGCGAAAAACATGA-A-AATGAAGGGAGGAAGTAGTGACGGGAGTG--GATCAAATACACGTGATCGTGAGAAGTGGATGGGTGCGATCATACCAGCACTA
>usi-cl4
ATGCACCGGATCCCATCAGAACTCCGAAGTGAACTGTGCTTGGGCGAGAATAGTACTAAGAT-AGGTGACCTCTTGGGAAGTCCTCGTGTTGCAACTCC---TCTTTTTGAAA-TTTTTTCCCC--------------GGCGACGTTATCAACA--CGCTTACCGAGAT-TACATTATTTA-TATTACATGCATA-ATGACGGAGG-CAAACCGAGAGGGTGGGTATTTTCGAG-------------------TAAAATGTAATTAAAAGAAAGCGTAAAGCGTAA-A-AATGAAAGGAGGAAGTAGTGACGGGAGTG--GTTCAAATACACGTGATCGTGAGAAGTGGACGGGTGCGATCATACCAGCACTA
>usi-cl5
ATGCACCGGATCCCATCAGAACTCCGAAGTTAAACGTGCTTGGGCGAGAGTAGTACTAAGAT-GGGTGACCTCTTGGGAAGTCCTCGTGTTGCACCCCC---TCTCTTCACAAAATGTTTTGCC--------------CCCTGCGTCGTCGACC--CTTCTAACGATAT-AAAATCATGTA-TATTTCCTACATT-ATGACGTAGG-GGAACCGAGACCGTTGGTAATTCCGAGGTTCGG-GTGGAAAAGGGCCAAATCGCAGTTTAAAGTAAGATAAAAGATTGA-A-AATGCAGGGAGGAAGTAGTGACGGGATTG--GTTGATATACACATGAGCGTGAGCAGTGGACGGGTGCGATCATACCAGCACTA
>usi-cl6
ATGCACCGGATCCCATCAGAACTCCGAAGCTAAACGTGCTTGGGCGAGAGTAGTACTAAGAT-TGGTGACCTCTTGGGAAGTCCTCGTGTTGCACCCTCC--TCTCTACACAAAATGTTTTGCC--------------CCCTGCGTCGTCGACC--CTTCTAACGATAT-AAAATCATGTA-TATTTCCTACATT-ATGACGTAGG-GGAACCGAGACCGTTGGTAATTCCGAGGTTCGG-GTGGAAAAGGGCCAAATCGCAGTTTAAAGTAAGATAAAAGATTGA-A-AATGAAGGGAGGAAGTAGTGACGGGATTG--GTTGATATACACATGAGGGTGAGCAGTGGACGGGTGCGATCATACCAGCACTA
>mar-cl1
ATGCACCGGATCCCATCAGAACTCCGAAGTTAAACGTGCTTGGGCGAGAGTAGTACTAAGAT-GGGTGACCTCTTGGGAAGTCCTCGTGTTGCACCCCC---TCTTTCTGCTAATTTTTT-------------------------------GCA--CGTGCATCGAGAT-AGCATCCCATAATACTCCTTGCCTAAATAATGACGT------CGG-------G--AGTGTCGAGGTTCGG-GCGGAAACCGAATAAAATATTATTCAAAGTAAGCGCGAAAAGTG----------GGGAGGAAGTAGTGACGGGAGTA--GCTCAAATGCATATGAGCGCGAGAAATAGACGGGTGCGATCATACCAGCACTA
>mar-cl2
ATGCACCGGATCCCATCAGAACTCCGAAGTTAAACGTGCTTGGGCGAGAGTAGTACTAAGAT-GGGTGACCTCTTGGGAAGTCCTCGTGTTGCACCCCC---TCTTT-TGCTA--TTTTT-------------------------------GCA--CGTGCAACGAGAT-AGCATCCCATAATGCTCCTTGCCTATACAATTACGT------CGA-------G--AGTGTCGAGGTTCGG-GCGGAAACGGATTAGAATATTATTAAAAGCAAGCGCGAAAAGTGA-A-AATT-GGGGAGGAAGTAGTGACGGGAGTA--GTTCAAATAGATATGAGCGCGAGAAATAGACGGGTGCGATCATACCAGCACTA
>mar-cl3
ATGCACCGGATCCCATCAGAACTCCGAAGTTAAACGTGCTTGGCCGAGAGTAGTACTAAGAT-GGGTGACCTCTTGGGAAGTCCTCGTGTTGCACCCCC---TCTTTTTGCTA--TTTTTGCCC--------------GACGGCGTTCCG-ACA--CGTGTAACGAGAT-AGCATCCTATAATATTTCTT-TCAACACGACGTCGA------TAGAGCGGGTG--AGTTCTGAGGTTCGG-GCGGAAACGGAATAAAATAATATTAAAAGTAAGCGCAAAAAGTGA-A-AATGAGGGGAGGAAGTAGTGACGGGAGTA--GTTCACATACATATGAGCGCGAGAAGTAGACGGGTGCGATCATACCAGCACTA
>mar-cl4
ATGCACCGGATCCCATCAGAACTCCGAAGTTAAACGTGCTTGGGCGAGAGTAGTACTAAGAT-GGGTGACCTCTTGGGAAGTCCTCGTGTTGCACCCC----TCTTTTTGCTA--TTTTTGCCC--------------GACGGCGTTGTGGACA--CGTATAACGAGAT-AGCGTCCTATAATATTTCTC-ACAAGATGACGTCGA------TAGAGCGGGTG--AGTTC-GAGGTTCGG-GCGGAAACGGAATAAAATAATATTAAAAGTAAGCGCAAAAAGTGA-A-AATGAGGGGAGGAAGTAGTGACGGGAGTA--GTTCACATACATATGAGCGCGAGAAGTAGACGGGTGCGATCATACCAGCACTA
>nar1
ATGCACCGGATCCCATCAGAACTCCGAAGTTAAACGTGCTTGGGCGAGAGTAGTACTAAGAT-GGGTGACCTCTTGGGAAGTCCTCGTGTTGCACCCCC---TCTTTTTGCAA-TTTTCACCCGATCATCTGTTTAA-GTCGGGATTATGGACA--CGTTTAACGAGAC-AAAACGCATTAATATTTTTAACCATAATGATGTCAC-AGAAAGTAGAGAACAGCTAATTTTTCTGTTCGG-GTAGAATCGGAATAAAATAGTATTAAAACTA-GAAAAAAGAGGGA-G-GGTGGATGGAGGAATGGATCACTTGACTA--GTTTATTTACATATGAGAGTGAGAAGTAGACGGGTGCGATCATACCAGCACTA
>nar2
ATGCACCGGATCCCATCAGAACTCCGAAGTTAAACGTGCTTGGGCGAGAGTAGTACTAAGAT-GGGTGACCTCTTGGGAAGTCCTCGTGTTGCACCCCC---TCTTTTTGCAAATTTTCACCCGATCATCTGTTTAA-GTCGGGATTATGGACA--CGTTTAACGAGAC-AAAATGCATTAATATTTTTAAC-ATAATGACGTCAC-AGAAAGTAGAGAACAGCTAATTTTTCTGTTCGG-GTAGAATCGGAATAAAATAATATTAAAACTAAGAAAAAAGAGGGA-G-GGTGGATGGAGGAATGGATCACTTGACTA--GTTTATTTACATATGAGCGTGAGAAGTAGACGGGTGCGATCATACCAGCACTA
>dec1-cl1
ATGCACCGGATCCCATCAGAACTCCGAAGTTAAACGTGCTTGGGCGAGAGTAGTACTAAGAT-GGGTGACCTCTTGGGAAGTCCTCGTGTTGCACCCCC---TCTTTTTGCAATTTTTTTGCCC--------------GGCGAGGTTATGGACA--CGCTTAACGAGATAAAAATAGTGGAATATTT-------A-ACGGCATTGG----------GGAACGTGTAATACGGAA-----------AAAATGCACGGTCCGGGCGGGAACGGAAAAAAAAAGAGTGA-G-AATGGAGAGAGGAAGCGGTGAGGGGACTA--GTTCATATACAAATGAACGTGAGAAGTAGACGGGTGCGATCATACCAGCACTA
>dec1-cl2
ATGCACCGGATCCCATCAGAACTCCGAAGTTAAACGTGCTTGGGCGAGAGTAGTACTAAGAT-GGGTGACCTCTTGGGAAGTCCTCGTGTTGCACCCCC---TCTTTTTGCAATTTTTTTGCCC--------------GGCGAGGTTATGGACA--CGCTTAACGAGATAAAAATAGTGGAATATTTTCTACGTA-ACGGCATTGG----------GGAACGTGTAATACGGAA-----------AAA-TGCACGGTCCGGGCGGGAACGGAAAAAAAA-GAGTGA-G-AATGGAGAGAGGAAGCGGTGAGGGGACTA--GTTCATATACATATGAACGTGAGAAGTAGACGGGTGCGATCATACCAGCACTA
>dec2-cl1
ATGCACCGGATCCCATCAGAACTCCGAAGTTAAACGTGCTTGGGCGAGAGTAGTACTAAGAT-GGGTGACCTCTTGGGAAGTCCTCGTGTTGCACCCCC---TCTTTTTGCAATTTTTTTGCCC--------------GGCGAGGTTATGGACA--CGCTTAACGAGATAAAAATAGTGGAATATTT-------A-ACGGCATTGG----------GGAACGTGTAATACGGAA-----------AAAATGCACGGTCCGGGCGGGAACGGAAAAAAAAAGAGTGA-G-AATGGAGAGAGGAAGCGGTGAGGGGACTA--GTTCATATACAAATGAACGTGAGAAGTAGACGGGTGCGATCATACCAGCACTA
>dec2-cl2
ATGCACCGGATCCCATCAGAACTCCGAAGTTAAACGTGCTTGGGCGAGAGTAGTACTAAGAT-GGGTGACCTCTTGGGAAGTCCTCGTGTTGCACCCCC---TCTTTTTGCAATTTTTTTGCCC--------------GGCGAGGTTATGGACA--CGCTTAACGAGATAAAAATAGTGGAATATTTTCTACGTA-ACGGCATTGG----------GGAACGTGTAATACGGAA-----------AAA-TGCACGGTCCGGGCGGGAACGGAAAAAAAAAGAGTGA-G-AATGGAGAGAGGAAGCGGTGAGGGGACTA--GTTCATATACATATGAACGTGAGAAGTAGACGGGTGCGATCATACCAGCACTA
>gra1-cl1
ATGCACCGGATCCCATCAGAACTCCGAAGTTAAACGTGCTTGGGCGAGAGTAGTACTAAGAT-GGGTGACCTCTTGGGAAGTCCTCGTGTTGCACCCCC---TCTTTTTGCAATTTTTTTGTCC--------------GGCGACGTTATGGACA--CGTTTAACGAGATGAAAATCGTGGAATATTTTGTAAGTA-CC------------------------------ACGGAA-----------AAA-TAGACGGTCC---------CGCAAAAAAAA-GAGTGA-A-AATGGAGTGAGGAAGCGGTGACGGGACTA--GTTCATATACATATGAACGCGAGAAGTAGACGGGTGCGATCATACCAGCACTA
>gra1-cl2
ATGCACCGGATCCCATCAGAACTCCGAAGTTAAACGTGCTTGGGCGAGAGTAGTACTAAGAT-GGGTGACCTCTTGGGAAGTCCTCGTGTTGCACCCCC---TCTTTTTGCAATTTTTTTGTCC--------------GGCGACGTTATGGACA--CGTTTAACGAGATGAAAATCGTGGAATATTTTGTAAGTA-ACGGCATTGG----------GGAACGTGTAACACGGAA-----------AAA-TAGACGGTCC---------CGCAAAAAAAAAGAGTGA-A-AATGGAGTGAGGAAGCGGTGACGGGACTA--GTTCATATACATATGAACGCGAGAAGTAGACGGGTGCGATCATACCAGCACTA
>gra2-cl1
ATGCACCGGATCCCATCAGAACTCCGAAGTTAAACGTGCTTGGGCGAGAGTAGTACTAAGAT-GGGTGACCTCTTGGGAAGTCCTCGTGTTGCACCCCC---TCTTTTTGCAATTTTTTTGTCC--------------GGCGACGTTATGGACA--CGTTTAACGAGATGAAAATCGTGGAATATTTTGTAAGTA-CC------------------------------ACGGAA-----------AAA-TAGACGGTCC---------CGCAAAAAAAA-GAGTGA-A-AATGGAGTGAGGAAGCGGTGACGGGACTA--GTTCATATACATATGAACGCGAGAAGTAGACGGGTGCGATCATACCAGCACTA
>gra2-cl2
ATGCACCGGATCCCATCAGAACTCCGAAGTTAAACGTGCTTGGGCGAGAGTAGTACTAAGAT-GGGTGACCTCTTGGGAAGTCCTCGTGTTGCACCCCC---TCTTTTTGCAATTTTTTTGTCC--------------GGCGACGTTATGGACA--CGTTTAACGAGATGAAAATCGTGGAATATTTTGTAAGTA-ACGGCATTGG----------GGAACGTGTAACACGGAA-----------AAA-TAGACGGTCC---------CGCAAAAAAAA-GAGTGA-A-AATGGAGTGAGGAAGCGGTGACGGGACTA--GTTCATATACATATGAACGCGAGAAGTAGACGGGTGCGATCATACCAGCACTA
>gra3
ATGCACCGGATCCCATCAGAACTCCGAAGTTAAACGTGCTTGGGCGAGAGTAGTACTAAGAT-GGGTGACCTCTTGGGAAGTCCTCGTGTTGCACCCCC---TCTTTTTGCAATTTTTTTGTCC--------------GGCGACGTTATGGACA--CGTTTAACGAGATGAAAATCGTGGAATATTTTGTAAGTA-ACGGCATTGG----------GGAACGTGTAACACGGAA-----------AAA-TAGACGGTCC---------CGCAAAAAAAAAGAGTGA-A-AATGGAGTGAGGAAGCGGTGACGGGACTA--GTTCATATACATATGAACGCGAGAAGTAGACGGGTGCGATCATACCAGCACTA
>gra4
ATGCACCGGATCCCATCAGAACTCCGAAGTTAAACGTGCTTGGGCGAGAGTAGTACTAAGAT-GGGTGACCTCTTGGGAAGTCCTCGTGTTGCACCCCC---TCTTTTTGCAATTTTTTTGTCC--------------GGCGACGTTATGGACA--CGTTTAACGAGATGAAAATCGTGGAATATTTTGTAAGTA-ACGGCATTGG----------GGAACGTGTAACACGGAA-----------AAA-TAGACGGTCC---------CGCAAAAAAAAAGAGTGA-A-AATGGAGTGAGGAAGCGGTGACGGGACTA--GTTCATATACATATGAACGCGAGAAGTAGACGGGTGCGATCATACCAGCACTA
>alt-cl1
ATGCACCGGATCCCATCAGAACTCCGAAGTTAAACGTGCTTGGGCGAGAGTAGTACTAAGAT-GGGTGACCTCTTGGGAAGTCCTCGTGTTGCACCCCC---TTTTTGTC-ATTTTATTTAATGTTCATCCTATTAATGTGGAAATGACGGGCA--CGCATCACGAGATACGGGTTAGAGA-TATTTAAAATTTTGAAAATGTCGG----------GAATTGGGAAATGTATGAAAACCG-GGAAAACGAGAGCGGGATAGCATTAAAAGTAAGTGAAAATAGTGA-A-AAAGTTGTGAGGAGGGTGTGATAGAACTA--GTTTATGTACAAAGAAATGGGAGAAATAGACGGGTGCGATCATACCAGCACTA
>alt-cl2
ATGCACCGGATCCCATCAGAACTCCGAAGTTAAACGTGCTTGGGCGAGAGTAGTACTAAGAT-GGGTGACCTCTTGGGAAGTCCTCGTGTTGCACCCCC---TTTTTGTC-TTTTTTTTTACTGTTCATCCTATTAATGTGAAAATGACGAGCA--CGCATCACGAGATACGGGTTAGAGA-TATTTAAAATTTTGAAAATGTCGG----------GAATTGGGAAATGTATGAAAACCG-GGAAAACGAGAGCGGGATAGCATTAAAAGTAAGTGAAAATAGTGA-A-AAAGTTGTGAGGAGGGTGTGATAGAACTA--GTTTATGTACAAAGAAATGGGAGAAATAGACGGGTGCGATCATACCAGCACTA
>alp
ATGCACCGGATCCCATCAGAACTCCGAAGTTAAACGTGCTTGGGCGAGAGTAGTACTAAGAT-GGGTGACCTCTTGGGAAGTCCTCGTGTTGCACCCCC---TTTTTGAC-AATTTTTTTATCGTTTATCCTCTTAATGTGGGAATGATGGGCA--TGCGTCACGAGATACGGGTTAGAGA-TATTTAAAATTTTGAAAATGTCGG----------GAATTGGGAAATGTATGAAAACCG-GGAAAACGAGAGCGGGATAGCATTAAAAGTAATGGAAAATAGTGA-A-AAAGTTGAGAGGATGGTGTGATAGAACTA--GTTTATGTACAAAGAAATGGGAGAAGTAGATGGGTGCGATCATACCAGCACTA
>amu
ATGCACCGGATCCCATCAGAACTCCGAAGTTAAACGTGCTTGGGCGAGAGTAGTACTAAGAT-GGGTGACCTCTTGGGAAGTCCTCGTGTTGCACTCCCC--TTTTTGAC-ATTTTTT--ATCGTTCATCCTATTAATGTGGAAATGACGGGCA--CGCATCACGAGATACGGGTTAGAGA-TATTTAAAATTTTGAAAATGTCGG----------GAATTAGGAAATGTATGAAAACCG-GGAAAACGAGAGCGGGATAGCATTAAAAGTAAGGGAAAATAGTGA-A-AAAGTTGTGAGGAGGGTGTGGTAGAACTA--GTTTATGTACAAAGAAATGGGAGAAGTAGACGGGTGCGATCATACCAGCACTA
>angl-cl1
ATGCACCGGATCCCATCAGAACTCCGAAGTTAAACGTGCTTGGGCGAGAGTAGTACTAAGAT-GGGTGACCTCTTGGGAAGTCCTCGTGTTGCACCCCC---TTTTTGAC-AATTTTTTTATCGTTCATCCTATTAATGTGGAAATGACGGGCA--CGCATCACGAGATACGGGTTAGAGA-TATTTAAAATTTTGAAAATGTCGG----------GAATTGGGAAATGTATGAAAACCG-GGAAAACGAGAGCGGGATAGCATTAAAAGTAAGTGAAAATAGTGA-A-AAAGTTGTGAGGAGGGTGTGATAGAACTA--GTTTATGTACAAAGAAATGGGAGAAGTAGACGGGTGCGATCATACCAGCACD-
>angl-cl2
ATGCACCGGATCCCATCAGAACTCCGAAGTTAAACGTGCTTGGGCGAGAGTAGTACTAAGAT-GGGTGACCTCTTGGGAAGTCCTCGTGTTGCACCCCC---TTTTTGAC-ATTTTTTTTATCGTTTATCCTATTAATGTGGGAATGATGGGCA--TGCGTCACGAGATACGGGTTAGAGA-TATTTAAAATTTTGAAAATGTCGG----------GAATTGGGAAATGTATGAAAACCG-GGAAAACGAGAGCGGGATAGCATTAAAAGTAAGGGAAAATAGTGA-A-AAAGTTGAGAGGAGGGTGTGATAGAACTA--GTTTATGTACAAAGAAATGGGAGAAGTAGATGGGTGCGATCATACCAGCACTA
>aus1-cl1
ATGCACCGGATCCCATCAGAACTCCGAAGTTAAACGTGCTTGGGCGAGAGTAGTACTAAGAT-GGGTGACCTCTTGGGAAGTCCTCGTGTTGCACCCCC---TTTTTGTC-ATTTTATTTAATGTTCATCCTATTAATGTGGAAATGACGGGCA--CGCATCACGAGATACGGGTTAGAGA-TATTTAAAATTTTGAAAATGTCGG----------GAATTGGGAAATGTATGAAAACCG-GGAAAACGAGAGCGGGATAGCATTAAAAGTAAGTGAAAATAGTGA-A-AAAGTTGTGAGGAGGGTGTGATAGAACTA--GTTTATGTACAAAGAAATGGGAGAAATAGACGGGTGCGATCATACCAGCACTA
>aus1-cl2
ATGCACCGGATCCCATCAGAACTCCGAAGTTAAACGTGCTTGGGCGAGAGTAGTACTAAGAT-GGGTGACCTCTTGGGAAGTCCTCGTGTTGCACCCCC---TTTTTGTC-ATTTTTTTTACTGTTCATCCTATTAATGTGAAAATGACGAGCA--CGCATCACGAGATACGGGTTAGAGA-TATTTAAAATTTTGAAAATGTCGG----------GAATTGGGAAATGTATGAAAACCG-GGAAAACGAGAGCGGGATAGCATTAAAAGTAAGTGAAAATAGTGA-A-AAAGTTGTGAGGAGGGTGTGATAGAACTA--GTTTATGTACAAAGAAATGGGAGAAATAGACGGGTGCGATCATACCAGCACTA
>aus1-cl3
ATGCACCGGATCCCATCAGAACTCTGAAGTTAAACGTGCTTGGGCGAGAGTAGTACTAAGAT-GGGTGACCTCTTGGGAAGTCCTCGTGTTGCACCCCC---TTTTTGTC-ATTTTTTTTACTGTTCATCCTATTAATGTGGAAATGATGGGCA--CGCATCACGAGATACGGGTTAGAGA-TATTTAAAATTTTGAAAATGTCGG----------GAATTGGGAAATGTATGAAAACCG-GGAAAACGAGAGCGGGATAGCATTAAAAGTAAGTGAAAATAGTGA-A-AAAGTTGTGAGGAGGGTGTGATAGAACTA--GTTTATGTACAAAGAAATGGGAGAAATAGACGGGTGCGATCATACCAGCACTA
>aus2
ATGCACCGGATCCCATCAGAACTCCGAAGTTAAACGTGCTTGGGCGAGAGTAGTACTAAGAT-GGGTGACCTCTTGGGAAGTCCTCGTGTTGCACCCCC---TTTTTGAC-AATTTTTTTATCGTTCATCCTATTAATGTGGAAATGACGGGCA--CGCATCACGAGATACGGGTTAGAGA-TATTTAAAATTTTAAAAATATCGG----------GAATTGGGAAATGTATGAAAACCG-GGAAAACGAGAGCGGGATAGCATTAAAAGTAAGAGAAAGTAGTGA-A-AAAGTTGTGAGGAGGGTGTGATAGAACTA--GTTTATGTACAAAGAAATGGGAGAAGTAGACGGGTGCGATCATACCAGCACTA
>aus3-cl1
ATGCACCGGATCCCATCAGAACTCCGAAGTTAAACGTGCTTGGGCGAGAGTAGTACTAAGAT-GGGTGACCTCTTGGGAAGTCCTCGTGTTGCACCCCC---TTTTTGTC-ATTTTTTTTACTGTTCATCCTATTAATGTGAAAATGACGAGCA--CGCATCACGAGATACGGGTTAGAGA-TATTTAAAATTTTGAAAATGTCGG----------GAATTGGGAAATGTATGAAAACCG-GGAAAACGAGAGCGGGATAGCATTAAAAGTAAGTGAAAATAGTGA-A-AAAGTTGTGAGGAGGGTGTGATAGAACTA--GTTTATGTACAAAGAAATGGGAGAAATAGACGGGTGCGATCATACCAGCACTA
>aus3-cl2
ATGCACCGGATCCCATCAGAACTCCGAAGTTAAACGTGCTTGGGCGAGAGTAGTACTAAGAT-GGGTGACCTCTTGGGAAGTCCTCGTGTTGCACCCCC---TTTTTGTC-ATTTTTTTTACTGTTCATCCTATTAATGTGGAAATGACGAGCA--CGCATCACGAGATACGGGTTAGAGA-TATTTAAAATTTTGAAAATGTCGG----------GAATTGGGAAATGTATGAAAACCG-GGAAAACGAGAGCGGGATAGCATTAAAAGTAAGTGAAAATAGTGA-A-AAAGTTGTGAGGAGGGTGTGATAGAACTA--GTTTATGTACAAAGAAATGGGAGAAATAGACGGGTGCGATCATACCAGCACTA
>aus4
ATGCACCGGATCCCATCAGAACTCCGAAGTTAAACGTGCTTGGGCGAGAGTAGTACTAAGAT-GGGTGACCTCTTGGGAAGTCCTCGTGTTGCACCCCC---TTTTTGAC-AATTTTTTTATCGTTCATCCTATTAATGTGGAAATGACGGGCA--CGCATCACGAGATACGGGTTATAGA-TATTTAAAATTTTGAAAATGTCGG----------GAATTGGGAAATGTATGAAAACCG-GGAAAACGAGAGCGGGATAGCATTAAAAGTA-GTGAAAGTAGTGA-CCAA-GTTGTGAGGAGGGTGTGATAGAACTA--GTTTATATACAAAGAAATGGGAGAAGTAGACGGGTGCGATCATACCAGCACTA
>aus5
ATGCACCGGATCCCATCAGAACTCCGAAGTTAAACGTGCTTGGGCGAGAGTAGTACTAAGAT-GGGTGACCTCTTGGGAAGTCCTCGTGTTGCACCCCC---TTTTTGTC-ATTTTATTTAATGTTCATCCTATTAATGTGGAAATGACGGGCA--CGCATCACGAGATACGGGTTAGAGA-TATTTAAAATTTTGAAAATGTCGG----------GAATTGGGAAATGTATGAAAACCG-GGAAAACGAGAGCGGGATAGCATTAAAAGTAAGTGAAAATAGTGA-A-AAAGTTGTGAGGAGGGTGTGATAGAACTA--GTTTATGTACAAAGAAATGGGAGAAATAGACGGGTGCGATCATACCAGCACTA
>aus6-cl1
ATGCACCGGATCCCATCAGAACTCCGAAGTTAAACGTGCTTGGGCGAGAGTAGTACTAAGAT-GGGTGACCTCTTGGGAAGTCCTCGTGTTGCACCCCC---TTTTTGAC-AATTTTTTTATCGTTCATCCTATTAATGTGGAAATGACGGGCA--CGCATCACGAGATACGGGTTATAGA-TATTTAAAATTTTGAAAATGTCGG----------GAATTGGGAAATGTATGAAAACCG-GGAAAACGAGAGCGGGATAGCATTAAAAGTA-GTGAAAGTAGTGA-CCAA-GTTGTGAGGAGGGTGTGATAGAACTA--GTTTATATACAAAGAAATGGGAGAAGTAGACGGGTGCGATCATACCAGCACTA
>aus6-cl2
ATGCACCGGATCCCATCAGAACTCCGAAGTTAAACGTGCTTGGGCGAGAGTAGTACTAAGAT-GGGTGACCTCTTGGGAAGTCCTCGTGTTGCACCCCC---TTTTTGTC-ATTTTTTTTACTGTTCATCCTATTAATGTGGAAATGACGAGCA--CGCATCACGAGATACGGGTTAGAGA-TATTTAAAATTTTGAAAATGTCGG----------GAATTGGGAAATGTATGAAAACCG-GGAAAACGAGAGCGGGATAGCATTAAAAGTAAGTGAAAATAGTGA-A-AAAGTTGTGAGGAGGGTGTGATAGAACTA--GTTTATGTACAAAGAAATGGGAGAAATAGACGGGTGCGATCATACCAGCACTA
>aus7
ATGCACCGGATCCCATCAGAACTCCGAAGTTAAACGTGCTTGGGCGAGAGTAGTACTAAGAT-GGGTGACCTCTTGGGAAGTCCTCGTGTTGCACCCCC---TTTTTGTC-ATTTTTTTTACTGTTCATCCTATTAATGTGGAAATGACGAGCA--CGCATCACGAGATACGGGTTAGAGA-TATTTAAAATTTTGAAAATGTCGG----------GAATTGGGAAATGTATGAAAACCG-GGAAAACGAGAGCGGGATAGCATTAAAAGTAAGTGAAAATAGTGA-A-AAAGTTGTGAGGAGGGTGTGATAGAACTA--GTTTATGTACAAAGAAATGGGAGAAATAGACGGGTGCGATCATACCAGCACTA
>eux-cl1
ATGCACCGGATCCCATCAGAACTCCGAAGTTAAACGTGCTTGGGCGAGAGTAGTACTAAGAT-GGGTGACCTCTTGGGAAGTCCTCGTGTTGCACCCCC---TTTTTGAC-AATTTTTTTATCGTTCATCCTATTAATGTGGAAATGACGGGCA--CGCATCACGAGATACGGGTTAGAGA-TATTTAAAATTTTGAAAATGTCGG----------GAATTGGGAAATGTATGAAAACCG-GGAAAACGAGAGCGGGATAGCATTAAAAGTA-GTGAAAGTAGTGA-CCAAAGTTGTGAGGAGGGTGTGATAGAACTA--GTTTATGTACAAAGAAATGGGAGAAGTAGACGGGTGCGATCATACCAGCACTA
>eux-cl2
ATGCACCGGATCCCATCAGAACTCCGAAGTTAAACGTGCTTGGGCGAGAGTAGTACTAAGAT-GGGTGACCTCTTGGGAAGTCCTCGTGTTGCACCCCC---TTTTTGAC-AATTTTTTTATCGTTCATCCTATTAATGTGGAAATGACGGGCA--CGCATCACGAGATACGGGTTAGAGA-TATTTAAAATTTTGAAAATGTCGG----------GAATTGGGAAATGTATGAAAACCG-GGAAAACGAGAGCGGGATAGCATTAAAAGTA----------GTGA-CCAAAGTTGTGAGGAGGGTGTGATAGAACTA--GTTTATGTACAAAGAAATGGGAGAAGTAGACGGGTGCGATCATACCAGCACTA
>eux-cl3
ATGCACCGGATCCCATCAGAACTCCGAAGTTAAACGTGCTTGGGCGAGAGTAGTACTAAGAT-GGGTGACCTCTTGGGAAGTCCTCGTGTTGCACCCCC---TTTTTGAC-ATTTTTTTTATCGTTCATCCTATTAATGTGGAAATGACGGGCA--CGCATCACGAGATACGGGTTATAGA-TATTTAAAATTTTGAAAATGTCGG----------GAATTGGGAAATGTATGAAAACCG-GGAAAACGAGAGCGGGTTGTAATTAAAAGTAAGGAAAAGT-------------TGTGAGGAGGGTGTGATAGAACTA--GTTTATGTACAAAGAAATGGGAGAAGTAGACGGGTGCGATCATACCAGCACTA
>eux-cl4
ATGCACCGGATCCCATCAGAACTCCGAAGTTAAACGTGCTTGGGCGAGAGTAGTACTAAGAT-GGGTGACCTCTTGGGAAGTCCTCGTGTTGCACCCCC---TTTTTGAC-ATTTTTTTTATCGTTCATCCTATTAATGTGGAAATGACGGGCA--CGCATCACGAGATACGGGTTATAGA-TATTTAAAATTTTGAAAATGTCGG----------GAATTGGGAAATGTATGAAAACCG-GGAAAACGAGAGCGGGTTGTAATTAAAAGTAAGGAAAAGT-------------TGTGAGGAGGGTGTGATAGAACTA--GTTTATGTACAAAGAAATGGGAGAAGTAGACGGGTGCGATCATACCAGCACTA
>eux-cl5
ATGCACCGGATCCCATCAGAACTCCGAAGTTAAACGTGCTTGGGCGAGAGTAGTACTAAGAT-GGGTGACCTCTTGGGAAGTCCTCGTGTTGCACCCCC---TTTTTGAC-ATTTTTTTTATCGTTCATCCTATTAATGTGGAAATGACGGGCA--CGCATCACGAGATACGGGTTATAGA-TATTTAAAATTTTGAAAATGTCGG----------GAATTGGGAAATGTATGAAAACCG-GGAAAACGAGAGCGGGTTGTAATTAAAAGTAAGGAAAAGTAGTGA-A-AAAGTTGTGAGGAGGGTGTGATAGAACTA--GTTTATGTACAAAGAAATGGGAGAAGTAGACGGGTGCGATCATACCAGCACTA
>ext
ATGCACCGGATCCCATCAGAACTCCGAAGTTAAACGTGCTTGGGCGAGAGTAGTACTAAGAT-GGGTGACCTCTTGGGAAGTCCTCGTGTTGCACCCCC---TTTTGGAC-ATTTTTTTTATCGTTTATCCTATTAATGTGGGAATGATGGGCA--TGCGTCACGAGATACGGGTTAGAGA-TATTTAAAATTTTGAAAATGTCGG----------GAATTGGGAAATGTATGAAAACCG-GGAAAACGAGAGCGGGATAGCATTAAAAGTAAGGGAAAATAGTGA-A-AAAATTGAGAGGAGGGTGTGATAGAACTA--GTTTATGTACAAAGAAATGGGAGAAGTAGATGGGTGCGATCATACCAGCACTA
>kom
ATGCACCGGATCCCATCAGAACTCCGAAGTTAAACGTGCTTGGGCGAGAGTAGTACTAAGAT-GGGTGACCTCTTGGGAAGTCCTCGTGTTGCACCCCC---TTTTTGAC-ATTTTTTTTATCGTTCATCCTATTAATGTGGAAATGACGGGCA--CGCATCACGAGATACGGGTTAGAGA-TATTTAAAATTTTGAAAATGTCGG----------GAATTAGGAAATGTATGAAAACCG-GGAAAACGAGAGCGGGATAGCATTAAAAGTAAGGGAAAATAGTGA-A-AAAGTTGTGAGGAGGGTGTGATAGAACTA--GTTTATGTACAAAGAAATGGGAGAAGTAGACGGGTGCGATCATACCAGCACTA
>leo
ATGCACCGGATCCCATCAGAACTCCGAAGTTAAACGTGCTTGGGCGAGAGTAGTACTAAGAT-GGGTGACCTCTTGGGAAGTCCTCGTGTTGCACCCCC---TTTTTGAC-ATTTTTTT-ATCGTTTATCCTATTAATGTGGGAATGATGGGCA--TGCGTCACGAGATACGGGTTAGAGA-TATTTAAAATTTTGAAAATGTCGG----------GAATTGGGAAATGTATGAAAACCG-GGAAAACGAGAGCGGGATAGCATTAAAAGTAAGGGAAAATAGTGA-A-AAAATTGAGAGGAGGGTGTGATAGAACTA--GTTTATGTACAAAGAAATGGGAGAAGTAGATGGGTGCGATCATACCAGCACTA
>lew1
ATGCACCGGATCCCATCAGAACTCCGAAGTTAAACGTGCTTGGGCGAGAGTAGTACTAAGAT-GGGTGACCTCTTGGGAAGTCCTCGTGTTGCACCCCC---TTTTTGAC-ATTTTTTTTATCGTTCATCCTATTAATGTGGAAATGACGGGCA--CGCATCACGAGATACGGGTTAGAGA-TATTTAAAATTTTGAAAATGTCGG----------GAATTAGGAAATGTATGAAAACCG-GGAAAACGAGAGCGGGATAGCATTAAAAGTAAGGGAAAATAGTGA-A-AAAGTTGTGAGGAGGGTGTGATAGAACTA--GTTTATGTACAAAGAAATGGGAGAAGTAGACGGGTGCGATCATACCAGCACTA
>lew2
ATGCACCGGATCCCATCAGAACTCCGAAGTTAAACGTGCTTGGGCGAGAGTAGTACTAAGAT-GGGTGACCTCTTGGGAAGTCCTCGTGTTGCACCCCC---TTTTTGACTAGTTTTTTTATCGTTCATCCTATTAATGTGGAAATGACGGGCA--CGCATCACGAGATACGGGTTAGAGA-TATTTAAAATTTTGAAAATGTCGG----------GAATTAGGAAATGTATGAAAACCG-GGAAAACGAGAGCGGGATAGCATTAAAAGTAAGGGAAAATAGTGA-A-AAAGTTGTGAGGAGGGTGTGATAGAACTA--GTTTATGTACAAAGAAATGGGAGAAGTAGACGGGTGCGATCATACCAGCACTA
>mes1
ATGCACCGGATCCCATCAGAACTCCGAAGTTAAACGTGCTTGGGCGAGAGTAGTACTAAGAT-GGGTGACCTCTTGGGAAGTCCTCGTGTTGCACCCCC---TTTTTGAC-AATTTTTTTATCGTTCATCCTATTAATGTGGAAATGACGGGCA--CGCATCACGAGATACGGGTTAGAGA-TATTTAAAATTTTGAAAATGTCGG----------GAATTGGGAAATGTATGAAAACCG-GGAAAACGAGAGCGGGATAGCATTAAAAGTAAGGGAAAGTAGTGA-A-AAAGTTGTGAGGAGGGTGTGATAGAACTA--GTTTATGTACAAAGAAATGGGAGAAGTAGACGGGTGCGATCATACCAGCACTA
>mes2
ATGCACCGGATCCCATCAGAACTCCGAAGTTAAACGTGCTTGGGCGAGAGTAGTACTAAGAT-GGGTGACCTCTTGGGAAGTCCTCGTGTTGCACCCCC---TTTTTGAC-AATTTTTTTATCGTTCATCCTATTAATGTGGAAATGACGGGCA--CGCATCACGAGATACGGGTTAGAGA-TATTTAAAATTTTGAAAATGTCGG----------GAATTGGGAAATGTATGAAAACCG-GGAAAACGAGAGCGGGATAGCATTAAAAGTAAGGGAAAGTAGTGA-A-AAAGTTGTGAGGAGGGTGTGATAGAACTA--GTTTATGTACAAAGAAATGGGAGAAGTAGACGGGTGCGATCATACCAGCACTA
>pal1
ATGCACCGGATCCCATCAGAACTCCGAAGTTAAACGTGCTTGGGCGAGAGTAGTACTAAGAT-GGGTGACCTCTTGGGAAGTCCTCGTGTTGCACCCCC---TTTTTGAC-AATTTTTTTATCGTTCATCCTATTAATGTGGAAATGACGGGCA--CGCATCACGAGATACGGGTTAGAGA-TATTTAAAATTTTGAAAATGTCGG----------GAATTGGGAAATGTATGAAAACCG-GGAAAACGAGAGCGGGATAGCATTAAAAGTAAGGGAAAGTAGTGA-A-AAAGTTGTGAGGAGGGTGTGATAGAACTA--GTTTATGTACAAAGAAATGGGAGAAGTAGACGGGTGCGATCATACCAGCACTA
>pal2
ATGCACCGGATCCCATCAGAACTCCGAAGTTAAACGTGCTTGGGCGAGAGTAGTACTAAGAT-GGGTGACCTCTTGGGAAGTCCTCGTGTTGCACCCCC---TTTTTGAC-AATTTTTTTATCGTTCATCCTATTAATGTGGAAATGACGGGCA--CGCATCACGAGATACGGGTTAGAGA-TATTTAAAATTTTGAAAATGTCGG----------GAATTGGGAAATGTATGAAAACCG-GGAAAACGAGAGCGGGATAGCATTAAAAGTAAGGGAAAGTAGTGA-A-AAAGTTGTGAGGATGGTGTGATAGAACTA--GTTTATGTACAAAGAAATGGGAGAAGTAGACGGGTGCGATCATACCAGCACTA
>per1-cl1
ATGCACCGGATCCCATCAGAACTCCGAAGTTAAACGTGCTTGGGCGAGAGTAGTACTAAGAT-GGGTGACCTCTTGGGAAGTCCTCGTGTTGCACCCCC---TTTTTGAC-ATTTTTTT-ATCGTTCATCCTATTAATGTGGAAATGACGGGCA--CGCATCACGAGATACGGGTTAGAGA-TATTTAAAATTTTGAAAATGTCGG----------GAATTAGGAAATGTATGAAAACCG-GGAAAACGAGAGCGGGATAGCATTAAAAGTAAGGGAAAATAGTGA-A-AAAGTTGTGAGGAGGGTGTGATAGAACTA--GTTTATGTACAAAGAAATGGGAGAAGTAGACGGGTGCGATCATACCAGCACTA
>per1-cl2
ATGCACCGGATCCCATCAGAACTCCGAAGTTAAACGTGCTTGGGCGAGAGTAGTACTAAGAT-GGGTGACCTCTTGGGAAGTCCTCGTGTTGCACCCCC---TTTTTGAC-TATTTTTTTATCGTTTATCCTATTAATGTGGGAATGATGGGCA--TGCGTCACGAGATACGGGTTAGAGA-TATTTAAAATTTTGAAAATGTCGG----------GAATTGGGAAATGTATGAAAACCG-GGAAAACGAGAGCGGGATAGCATTAAAAGTAAGGGAAAATAGTGA-A-AAAGTTGAGAGGAGGGTGTGATAGAACTA--GTTTATGTACAAAGAAATGGGAGAAGTAGATGGGTGCGATCATACCAGCACTA
>per2
ATGCACCGGATCCCATCAGAACTCCGAAGTTAAACGTGCTTGGGCGAGAGTAGTACTAAGAT-GGGTGACCTCTTGGGAAGTCCTCGTGTTGCACCCCC---TTTTTGAC-ATTTTTTTTATCGTTTATCCTATTAATGTGGGAATGATGGGCA--TGCGTCACGAGATACGGGTTAGAGA-TATTTAAAATTTTGAAAATGTCGG----------GAATTGGGAAATGTATGAAAACCG-GGAAAACGAGAGCGGGATAGCATTAAAAGTAAGGGAAAATAGTGA-A-AAAGTTGAGAGGAGGGTGTGATAGAACTA--GTTTATGTACAAAGAAATGGGAGAAGTAGATGGGTGCGATCATACCAGCACTA
>per3
ATGCACCGGATCCCATCAGAACTCCGAAGTTAAACGTGCTTGGGCGAGAGTAGTACTAAGAT-GGGTGACCTCTTGGGAAGTCCTCGTGTTGCACCCCC---TTTTTGAC-AATTTTTTTATCGTTCATCCTATTAATGTGGAAATGACGGGCA--CGCATCACGAGATACGGGTTAGAGA-TATTTAAAATTTTAAAAATATCGG----------GAATTGGGAAATGTATGAAAACCG-GGAAAACGAGAGCGGGATAGCATTAAAAGTAAGAGAAAGTAGTGA-A-AAAGTTGTGAGGAGGGTGTGATAGAACTA--GTTTATGTACAAAGAAATGGGAGAAGTAGACGGGTGCGATCATACCAGCACTA
>per4-cl1
ATGCACCGGATCCCATCAGAACTCCGAAGTTAAACGTGCTTGGGCGAGAGTAGTACTAAGAT-GGGTGACCTCTTGGGAAGTCCTCGTGTTGCACCCCC---TTTTTGAC-TAATTTTTTATCGTTCATCCTATTAATGTGGAAATGACAGGCA--CGCATCACGAGATACGGGTTAGAGA-TATTTAAAATTTTAAAAATATCGG----------GAATTGGGAAATGTATGAAAACCG-GGAAAACGAGAGCGGGATAGCATTAAAAGTAAGAGAAAGTAGTGA-A-AAAGTTGTGAGGAGGGTGTGATAGAACTA--GTTTATGTACAAAGAAATGGGAGAAGTAGACGGGTGCGATCATACCAGCACTA
>per4-cl2
ATGCACCGGATCCCATCAGAACTCCGAAGTTAAACGTGCTTGGGCGAGAGTAGTACTAAGAT-GGGTGACCTCTTGGGAAGTCCTCGTGTTGCACCCCC---TTTTTGAC-TATTTTTTTATCGTTTATCCTATTAATGTGGGAATGATGGGCA--TGCGTCACGAGATACGGGTTAGAGA-TATTTAAAATTTTGAAAATGTCGG----------GAATTGGGAAATGTATGAAAACCG-GGAAAACGAGAGCGGGATAGCATTAAAAGTAAGGGAAAATAGTGA-A-AAAGTTGAGAGGAGGGTGTGATAGAACTA--GTTTATGTACAAAGAAATGGGAGAAGTAGATGGGTGCGATCATACCAGCACTA
>ana-cl1
ATGCACCGGATCCCATCAGAACTCCGAAGTTAAACGTGCTTGGGCGAGAGTAGTACTAAGAT-GGGTGACCTCTTGGGAAGTCCTCGTGTTGCACCCCC--TCTTTTGTCCGTTTTTT-------TTTTTTCGCCGGCTTGACCGAGAAGGGCGGCCGGAGCAGCGGGCGCACGTAAACCGAGGCCGGGAATATAATTTTTGG-GGG--------TCGAGCGAGCCGTGGAGGGACGGG--ACGGAATGGGAATAAAATAATATTAAAATAATATTAAAGTAATG--GAAGTTGATAGAGGCAAGAAAGAGGGAGTCG--GTTGATATAGGAATGAGCGGG-AAAGTTGACGGGTGCGATCATACCAGCACTA
>ana-cl2
ATGCACCGGATCCCATCAGAACTCCGAAGTTAAACGTGCTTGGGCGAGAGTAGTACTAAGAT-GGGTGACCTCTTGGGAAGTCCTCGTGTTGCACCCCC--GTTTTTGCCGGTTTTTTAGT----TTTTTTCGCCGGCTTGACCGAGAAGGGCGGCCGGAGCAGCGGGCGCACGTAAACCGAGGCCGGGAATATAGGTTTTGGAGGG--------TCGAGCGAGCCGTGGAGGGACGGG--ACGGAATGGGAATAAAATAATATTAAAATAATATTAAAGTAATA--GAAGTTGAGTGAGGCAAGAAAGAGGGCGTCG--GTTGATATAGGAATGAGCGGG-AAAGTTGACGGGTGCGATCATACCAGCACTA
>ana-cl3
ATGCACCGGATCCCATCAGAACTCCGAAGTTAAACGTGCTTGGGCGAGAGTAGTACTAAGAT-GGGTGACCTCTTGGGAAGTCCTCGTGTTGCACCCCC---TTTTT-CCGGTTTTTTAT-----TTTTTTCGCCGGCTTGACCGAGAAGGGCGGCCGGAGCAGCGGGCGCACGTAAACCGAGGCCGGGAATATAGGTTT----GGG--------TCGAGCGAGCCGTGGAGGGACGGG--ACGGAATGGGAATAAAATAATATTAAAATAATATTAAAGTAATA--GAAGTTGAGTGAGGCAAGAAAGAGGGCGTCG--GTTGATATAGGAATGAGCGGG-AAAGTTGACGGGTGCGATCATACCAGCACTA
>pse-cl2
ATGCACCGGATCCCATCAGAACTCCGAAGTTAAACGTGCTTGGGCGAGAGTAGTACTAAGAT-GGGTGACCTCTTGGGAAGTCCTCGTGTTGCACCCCC---TTTTTGCCGGTTTTTTATT----TTTTTTCGCCGGCTTGACCGAGAAGGGCGGCCGGAGCAGCGGGCGCACGTAAACCGAGGCCGGGAATATAATTTTTGG-GGG--------TCGAGCGAGCCGTGGAGGGACGGG--ACGGAATGGGAATAAAATAATATTAAAATAATATTAAAGTAATA--GAAGTTGAGTGAGGCAAGAAAGAGGGAGTCG--GTTGATATAGGAATGAGCGGG-AAAGTTGACGGGTGCGATCATACCAGCACTA
>pse-cl1
ATGCACCGGATCCCATCAGAACTCCGAAGTTAAACGTGCTTGGGCGAGAGTAGTACTAAGAT-GGGTGACCTCTTGGGAAGTCCTCGTGTTGCACCCCC---TTTTTGCCGGTTTTTTATT----TTTTTTCGCCGGCTTGACCGAGAAGGGCGGCCGGAGCAGCGGGCGCACGTAAACCGAGGCCGGGAATATAATTTTTGG-GGG--------TCGAGCGAGCCGTGGAGGGACGGG--ACGGAATGGGAATAAAATAATATTAAAATAATATTAAAGTAATG--GAAGTTGATAGAGGCAAGAAAGAGGGAGTCG--GTTGATATAGGAATGAGCGGG-AAAGTTGACGGGTGCGATCATACCAGCACTA
>hir2-cl1
ATGCACCGGATCCCATCAGAACTCCGAAGTTAAACGTGCTTGGGCGAGAGTAGTACTGAGAT-GGGTGACCTCTTGGGAAGTCCTCGTGTTGCACCCCC--TTTTTTGCCGATTTTTTATTTTATTTTTTTCGCCGGCTTGACGGAGAAGGGCGGCCGGAGCAGCGGGCACACGTAAACCGAGGCCGGGAATATAATTTTTGGGGGG--------TCGAGCGAGCCGTAGAGGGACGGGGGACGGAATGGGAATAAAATAATATTAAAAGAATATTAAAGTAATATTAAAGTAAATAGAGGCAAGAAAGAGGGAGACG--GTTGATATAGTAATGAGCGGG-GAAGTTGACGGGTGCGATCATACCAGCACTA
>hir2-cl2
ATGCACCGGATCCCATCAGAACTCCGAAGTTAAACGTGCTTGGGCGAGAGTAGTACTAAGAT-GGGTGACCTCTTGGGAAGTCCTCGTGTTGCACCCCC--ATTTTTGCCGATTTTTTAA-----TTTTTT------------------GGGGGGTCG----AGCGGGCACACGTAAACCGAGGCCGGGAATATAATTTTTGGGGGG--------TCGAGCGAGCCGTAGAGGGACGGGGAATAAAATAATATTAAAATAATATTAAAATAATATTAAAGTAATG--GAAGTTGAGTGAGGCAAGAAAGAGGGAGTCG--GTTGATATAGTAATGAGCGGG-GAAGTTGACGGGTGCGATCATACCAGCACTA
>hir2-cl3
ATGCACCGGATCCCATCAGAACTCCGAAGTTAAACGTGCTTGGGCGAGAGTAGTACTAAGAT-GGGTGACCTCTTGGGAAGTCCTCGTGTTGCACCCCC--TTTTTTGCCGATTTTTTAAT----TTTTTTCGCCGGCTTGACGGAGAAGGGCGGCCGGAGCAGCGGGCACACGTAAACCGAGGCCGGGAATATAATTTTTGGGGGG--------TCGAGCGAGCCGTAGAGG-ACGGG-AATAAAATAATATTAAAATAATATTAAAATAATATTAAAGTAATG--GAAGTTGAGTGAGGCAAGAAAGAGGGAGTCG--GTTGATATAGTAATGAGCGGG-GAAGTTGACGGGTGCGATCATACCAGCACTA
>hir2-cl4
ATGCACCGGATCCCATCAGAACTCCGAAGTTAAACGTGCTTGGGCGAGAGTAGTACTAAGAT-GGGTGACCTCTTGGGAAGTCCTCGTGTTGCACCCCC--TTTTTTGCCGATTTTTTATT----TTTTTTCGCCGGCTTGACGGAGAAGGGCGGCCGGAGCAGCGGGCACACGTAAACCGAGGCCGGGAATATAATTTTTGGGGGG--------TCGAGCGAGCCGTAGAGGGACGGGGGACGGAATGGGAATAAAATAATATTAAAATAATATTAAAGTAATG--GAAGTTGAGTGAGGCAAGAAAGAGGGAGTCG--GTTGATATAGTAATGAGCGGG-GAAGTTGACGGGTGCGATCATACCAGCACTA
>hir1-cl1
ATGCACCGGATCCCATCAGAACTCCGAAGTTAAACGTGCTTGGGCGAGAGTAGTACTAAGAT-GGGTGACCTCTTGGGAAGTCCTCGTGTTGCACCCCC--TTTTTTGCCGATTTTTTA-T----TTTTTTCGCCGGCTTGACGGAGAAGGGCGGCCGGAGCAGCGGGCACACGTAAACCGAGGCCGGGAATATAATTTTTGGGGGGGG------TCGAGCGAGCCGTAGGGGGACG--------------AATAAAATAATATTAAAATAATATTAAAGTAATATTAAAGTAAATAGAGGCAAGAAAGAGGGAGTCG--GTCGATATAGTAATGAGCGGG-GAAGTTGACGGGTGCGATCATACCAGCACTA
>hir1-cl2
ATGCACCGGATCCCATCAGAACTCCGAAGTTAAACGTGCTTGGGCGAGAGTAGTACTAAGAT-GGGTGACCTCTTGGGAAGTCCTCGTGTTGCACCCCC--ATTTTTGCCGATTTTTTAA-----TTTTTTTG----------------GGGGGGTCG----AGCGGGCACACGTAAACCGAGGCCGGGAATATAATTTTTGGGGGGG-------TCGAGCGAGCCGTAGAGGGACGGGGAATAAAATAATATTAAAATAATATTAAAATAATATTAAAGTAATG--GAAGTTGAGTGAGGCAAGAAAGAGGGAGTCG--GTTGATATAGTAATGAGCGGG-GAAGTTGACGGGTGCGATCATACCAGCACTA
>hir1-cl3
ATGCACCGGATCCCATCAGAACTCCGAAGTTAAACGTGCTTGGGCGAGAGTAGTACTAAGAT-GGGTGACCTCTTGGGAAGTCCTCGTGTTGCACCCCC--TTTTTTGCCGATTTTTTAAT----TTTTTTCGCCGGCTTGACGGAGAAGGGCGGCCGGAGCAGCGGGCACACGTAAACCGAGGCCGGGAATATAATTTTTGGGGGG--------TCGAGCGAGCCGTAGAGG-ACGGGGAATAAAATAATATTAAA-TAATATTAAAATAATATTAAAGTAATG--GAAGTTGAGTGAGGCAAGAAAGAGGGAGTCG--GTTGATATAGTAATGAGCGGG-GAAGTTGACGGGTGCGATCATACCAGCACTA
>ste1-cl1
ATGCACCGGATCCCATCAGAACTCCGAAGTTAAACGTGCTTGGGCGAGAGTAGTACTAAGAT-GGGTGACCTCTTGGGAAGTCCTCGTGTTGCACCCC---CTTTTT--C-GTTGGTTG------------------------------------TATCTTTCTC-GAC---AATTC--TGCTACCGCGGTTT----CCGTTCCCG-----------AGAATGGCGATATGTATTCTTAC----------GCCTTTTTTGGAGTTTCTAGCGA-CGAGAAC-------------GGTAATG------------------------TGGAT--ACGAGTGCATGGCGTTGACGGGTGCGATCATACCAGCACTA
>ste1-cl2
ATGCACCGGATCCCATCAGAACTCCGAAGTTAAACGTGCTTGGGCGAGAGTAGTACTAAGAT-GGGTGACCTCTTGGGAAGTCCTCGTGTTGCACCCC---TTTTTT--C-ATTTTCT-----------------------------------TC-ATTTTTCCC-GAC---AACTA-ATTCACCCGGTTCCT----CATTTGCG------------AGAATGCGCATATATATTCTCAC----------GCCTTTTCTC-TGTCCGGTGC---GGACAGT-------------AGTTAGG------------------------T--ACCGACGAGTGCGTAACCTTGACGGGTGCGATCATACCAGCACTA
>ste1-cl3
ATGCACCGGATCCCATCAGAACTCCGAAGTTAAACGTGCTTGGGTGAGAGTACTACTAAGAT-GGGTGACCTTTTGGTAAGTTTTCGTGTTGCACCCC---TTTTTT--C-ATTTCCT-----------------------------------TCCATTTCTCCC-GAC---AACTC-ATTCACCCGGTTCCT----CATTTACG------------AGAATGCGCATATATATTCGTAC----------GCCTTTTCTC-TGTCCAGTGC---GGCCAGT-------------AGTTAGG------------------------T--ACTGACGAGTGCGTAACCTTGACGGGTGCGATCATACCAGCACTA
>ste2-cl1
ATGCACCGGATCCCATCAGAACTCCGAAGTTAAACGTGTTTGGGCGAGAGTAGTACTAAGAT-GGGTGACCTCTTGGGAAGTCCTCGTGTTGCACCCC---CTTTTT--C-GTTGGTTG------------------------------------TATCTTTCTC-GAC---AATTCGACGCTATCGCGGTTT----CCGTTCCCG-----------AGAATGGCGATATATATTCTCAC----------GCCTTTTTTG-AGTTTCTAGCGA-CGAGAAC-------------GGTAATG------------------------TGGAT--ACGAGTGCATGGCGTTGACGGGTGCGATCATACCAGCACTA
>ste2-cl2
ATGCACCGGATCCCATCAGAACTCCGAAGTTAAACGTGCTTGGGCGATAGTAGTACTAAGAT-GGGTGACCTCTTGGGAAGTCCTCGTGTTGCACCCC---TCTTTT--C-ATTTTCT-----------------------------------TCAATTTTTGCGAGAC---AACTA-ATTCACCCGGATCCT----CATTTGCG------------AGAATGCGCATATATATTCTTAC----------GCGTTTTCTC-CGCCCGGTGC---GGACAGC-------------AGTTAGG------------------------T--ACCCACGAGTGCGCAACCTTGACGGGTGCGATCATACCAGCACTA
>nod-cl1
ATGCACCGGATCCCATCAGAACTCCGAAGTTAAACGTGCTTGGGCGAGAGTAGTACTAAGATAGGGTGACCTCTTGGGAAGTCCTCGTGTTGCACCCC---TTTTTTCTCCATTTTTT--------------------------------------CCTTCTCCC-GAC---TCTTA-TTACTTGCGGTCTTTTGACCCGTTGCGT-----------AAAAAAAATATTCTTTCCCCGTC----------GATTTAATAC-AATACGAAGCCCCGGAAATCG------------ACTTACTAACACATCGCGCAAGTCACGCACATATACTGACGAGTGCACAATGTTGACGGGTGCGATCATACCAGCACTA
>nod-cl2
ATGCACCGGATCCCATCAGAACTCCGAAGTTAAACGTGCTTGGGCGAGAGTAGTACTAAGAT-GGGTGACCTCTTGGGAAGTCCTCGTGTTGCACCCC---TTTTTTCTCCATTTTTTCAAAAA-----------------------TATTCTTTCCCTTCTCCC-GAC---TCTTA-TTACTTGCGGTCTTTTGACCCGTTGCGT-----------AAAAAAAATATTCTTTCCCCGTC----------GATTTAATAC-AATACGAAGCCCCGGAAATCG------------ACTTACTAACACATCGCGCA-----------TATACTGACGAGTGCACAATGTTGACGGGTGCGATCATACCAGCACTA
